# Supplementary material for: Age‐related telomere attrition causes aberrant gene expression in sub‐telomeric regions
Source: Aging Cell. 2021 May 21;20(6):e13357. doi: 10.1111/acel.13357 (PMC8208793; doi:10.1111/acel.13357)
Supplement: Supplementary file 3 — Table S1. Age‐related DEGs calculated from GTEx. Table S2. Gene‐ontology (GO) enrichment analysis on all DEGs of global analysis. Table S3. Upregulated global age‐related DEGs in the first 2 Mb of chromosome ends. Table S4. Basic information of Hi‐C data. Table S5. Chromosome loops with one end locating at the 1Mb bin closest to chromosome ends. [file ACEL-20-e13357-s002.xlsx]

## Sheet: Table S1
Table S1. Age-related DEGs calculated from GTEx.
Tissue	ENSEMBL ID	Gene name	Coefficient with age	P value	P.adjusted	Distance to chromosome end (Mb)
Global	ENSG00000244694.7	PTCHD4	0.362147	1.24214e-114	4.40039e-110	47.878
Global	ENSG00000147889.17	CDKN2A	0.237572	1.96507e-109	6.96147e-105	21.9678
Global	ENSG00000131080.14	EDA2R	0.242533	1.34946e-85	4.78061e-81	66.5956
Global	ENSG00000178163.7	ZNF518B	-0.104217	6.61956e-66	2.34504e-61	10.4399
Global	ENSG00000172667.10	ZMAT3	0.0780881	1.03536e-60	3.66787e-56	19.2233
Global	ENSG00000163564.14	PYHIN1	0.272162	2.9675e-50	1.05127e-45	89.9794
Global	ENSG00000196767.6	POU3F4	0.169382	4.99911e-48	1.77099e-43	72.5288
Global	ENSG00000004846.16	ABCB5	0.303017	6.00662e-46	2.12791e-41	20.6152
Global	ENSG00000112319.17	EYA4	0.134744	1.00528e-45	3.56132e-41	37.2739
Global	ENSG00000176871.8	WSB2	-0.0829518	1.70974e-45	6.05694e-41	15.2129
Global	ENSG00000124688.13	MAD2L1BP	-0.0946424	6.36718e-45	2.25564e-40	43.6295
Global	ENSG00000134574.11	DDB2	0.081159	1.37594e-44	4.8744e-40	47.2145
Global	ENSG00000125484.11	GTF3C4	-0.0840744	5.03543e-42	1.78385e-37	5.69976
Global	ENSG00000196109.6	ZNF676	0.145378	5.22181e-42	1.84988e-37	22.1791
Global	ENSG00000174173.6	TRMT10C	-0.10942	2.82735e-41	1.00162e-36	96.7291
Global	ENSG00000188636.3	LDOC1L	-0.103228	7.05405e-40	2.49897e-35	6.32017
Global	ENSG00000036257.12	CUL3	-0.0791097	1.45596e-39	5.1579e-35	17.6081
Global	ENSG00000167992.12	VWCE	0.132109	1.64871e-39	5.84071e-35	61.2583
Global	ENSG00000100335.13	MIEF1	-0.0802053	2.64015e-39	9.353e-35	11.3003
Global	ENSG00000198542.13	ITGBL1	0.148656	4.00402e-39	1.41846e-34	12.6574
Global	ENSG00000124217.4	MOCS3	-0.119292	7.37397e-39	2.6123e-34	13.4802
Global	ENSG00000103194.15	USP10	-0.0603795	1.03295e-38	3.65932e-34	5.55842
Global	ENSG00000112852.6	PCDHB2	0.0994346	1.0859e-38	3.84691e-34	40.4396
Global	ENSG00000160785.13	SLC25A44	-0.105445	1.26994e-38	4.49889e-34	92.7436
Global	ENSG00000162972.10	MAIP1	-0.0694362	1.83141e-38	6.48794e-34	42.185
Global	ENSG00000166860.2	ZBTB39	-0.104448	3.92909e-38	1.39192e-33	56.9988
Global	ENSG00000182810.6	DDX28	-0.138336	4.60772e-38	1.63233e-33	22.3154
Global	ENSG00000177839.6	PCDHB9	0.0973149	6.19565e-38	2.19487e-33	40.3467
Global	ENSG00000007933.12	FMO3	0.171437	6.56259e-38	2.32486e-33	77.8386
Global	ENSG00000082701.14	GSK3B	-0.0614287	7.50018e-38	2.65701e-33	78.2011
Global	ENSG00000198841.3	KTI12	-0.120532	1.09292e-37	3.87179e-33	52.0321
Global	ENSG00000166189.7	HPS6	-0.146167	1.12553e-37	3.9873e-33	31.7294
Global	ENSG00000164091.11	WDR82	-0.0483077	1.18381e-37	4.19377e-33	52.2544
Global	ENSG00000163071.10	SPATA18	0.120304	1.59599e-37	5.65395e-33	52.0513
Global	ENSG00000215251.3	FASTKD5	-0.116428	1.91426e-37	6.78147e-33	3.14652
Global	ENSG00000172409.5	CLP1	-0.148791	2.30118e-37	8.15217e-33	57.657
Global	ENSG00000121966.6	CXCR4	0.181223	2.93454e-37	1.03959e-32	106.075
Global	ENSG00000169021.5	UQCRFS1	-0.0824966	3.04097e-37	1.07729e-32	29.2053
Global	ENSG00000179918.18	SEPHS2	-0.101027	6.04336e-37	2.14092e-32	30.4436
Global	ENSG00000006007.11	GDE1	-0.0851771	6.34952e-37	2.24938e-32	19.5019
Global	ENSG00000132467.3	UTP3	-0.0889836	6.71093e-37	2.37742e-32	70.6885
Global	ENSG00000259956.1	RBM15B	-0.0702385	8.05419e-37	2.85328e-32	51.3913
Global	ENSG00000152102.17	FAM168B	-0.0613397	1.13217e-36	4.01084e-32	111.1
Global	ENSG00000259494.1	MRPL46	-0.0731233	1.13848e-36	4.03317e-32	13.5238
Global	ENSG00000101266.17	CSNK2A1	-0.0382739	1.81643e-36	6.43488e-32	0.47359
Global	ENSG00000176396.10	EID2	-0.0821711	1.95491e-36	6.92546e-32	19.0773
Global	ENSG00000009844.15	VTA1	-0.058164	2.2045e-36	7.80967e-32	28.5813
Global	ENSG00000182180.13	MRPS16	-0.067599	2.25248e-36	7.97964e-32	60.5447
Global	ENSG00000123444.13	KBTBD4	-0.0936146	2.44762e-36	8.67094e-32	47.5735
Global	ENSG00000157600.11	TMEM164	-0.118693	2.84985e-36	1.00959e-31	45.8582
Global	ENSG00000162377.5	COA7	-0.121422	4.04772e-36	1.43394e-31	52.6844
Global	ENSG00000239789.5	MRPS17	-0.0694782	5.2552e-36	1.86171e-31	55.952
Global	ENSG00000135900.3	MRPL44	-0.0679303	7.40714e-36	2.62405e-31	18.2258
Global	ENSG00000124659.6	TBCC	-0.10528	7.56829e-36	2.68114e-31	42.7445
Global	ENSG00000198824.5	CHAMP1	-0.0906074	1.68911e-35	5.98383e-31	0.037
Global	ENSG00000100109.16	TFIP11	-0.0823093	1.96996e-35	6.97878e-31	24.306
Global	ENSG00000100298.15	APOBEC3H	0.171956	1.97067e-35	6.98131e-31	11.7144
Global	ENSG00000134539.16	KLRD1	0.156008	2.16722e-35	7.6776e-31	10.2261
Global	ENSG00000143207.19	RFWD2	-0.0567798	2.28381e-35	8.09061e-31	72.7489
Global	ENSG00000167447.12	SMG8	-0.123267	2.48764e-35	8.81271e-31	24.0422
Global	ENSG00000158435.7	CNOT11	-0.0572174	3.38323e-35	1.19854e-30	101.253
Global	ENSG00000135392.15	DNAJC14	-0.0867065	3.72424e-35	1.31935e-30	55.8219
Global	ENSG00000091140.13	DLD	-0.0900486	4.16874e-35	1.47682e-30	51.4142
Global	ENSG00000121022.13	COPS5	-0.054698	5.98936e-35	2.12179e-30	67.0431
Global	ENSG00000047315.15	POLR2B	-0.0703656	6.51444e-35	2.30781e-30	56.9788
Global	ENSG00000181915.4	ADO	-0.0645152	7.23501e-35	2.56308e-30	62.8049
Global	ENSG00000007202.14	KIAA0100	-0.0743181	7.5369e-35	2.67002e-30	28.6144
Global	ENSG00000125304.8	TM9SF2	-0.0699895	8.93822e-35	3.16646e-30	14.8003
Global	ENSG00000198492.15	YTHDF2	-0.0577585	9.07537e-35	3.21504e-30	28.7366
Global	ENSG00000163508.12	EOMES	0.24297	9.14878e-35	3.24105e-30	27.7159
Global	ENSG00000130513.6	GDF15	0.271277	9.74629e-35	3.45272e-30	18.3747
Global	ENSG00000105058.11	FAM32A	-0.0585379	1.01905e-34	3.61007e-30	16.1854
Global	ENSG00000242689.2	CNTF	-0.178233	1.1396e-34	4.03715e-30	58.6227
Global	ENSG00000029364.11	SLC39A9	-0.0481308	1.14689e-34	4.06297e-30	37.5813
Global	ENSG00000107185.9	RGP1	-0.0806563	1.30788e-34	4.63329e-30	35.7493
Global	ENSG00000134287.9	ARF3	-0.0582522	1.61634e-34	5.72604e-30	48.9357
Global	ENSG00000131043.11	AAR2	-0.0773409	1.90492e-34	6.74837e-30	28.1732
Global	ENSG00000204439.3	C6orf47	-0.0821346	1.97017e-34	6.97953e-30	31.6583
Global	ENSG00000162639.15	HENMT1	-0.0979877	2.3869e-34	8.45582e-30	108.648
Global	ENSG00000183665.5	TRMT12	-0.0617061	2.4067e-34	8.52598e-30	20.6765
Global	ENSG00000180901.10	KCTD2	-0.0463878	2.58465e-34	9.15638e-30	8.19155
Global	ENSG00000133318.13	RTN3	-0.0761762	3.0025e-34	1.06366e-29	63.6814
Global	ENSG00000111261.13	MANSC1	-0.0858989	3.80735e-34	1.34879e-29	12.3261
Global	ENSG00000184857.7	TMEM186	-0.0741301	5.4849e-34	1.94308e-29	8.78038
Global	ENSG00000266412.5	NCOA4	-0.0805084	6.99967e-34	2.4797e-29	46.0051
Global	ENSG00000253719.3	ATXN7L3B	-0.0466252	7.36925e-34	2.61063e-29	58.7299
Global	ENSG00000177946.5	CENPBD1	-0.135006	7.70118e-34	2.72822e-29	0.36656
Global	ENSG00000183087.14	GAS6	0.0669715	8.1292e-34	2.87985e-29	0.500261
Global	ENSG00000170471.14	RALGAPB	-0.049238	8.38022e-34	2.96878e-29	25.8653
Global	ENSG00000132640.14	BTBD3	-0.049478	9.99903e-34	3.54226e-29	11.8907
Global	ENSG00000179562.2	GCC1	-0.076898	1.02634e-33	3.63593e-29	31.7524
Global	ENSG00000185633.10	NDUFA4L2	0.155667	1.12244e-33	3.97634e-29	57.2349
Global	ENSG00000155034.18	FBXL18	-0.100179	1.18696e-33	4.20491e-29	5.43133
Global	ENSG00000084090.13	STARD7	-0.0763289	1.25005e-33	4.42842e-29	96.1849
Global	ENSG00000141385.9	AFG3L2	-0.0878053	1.34496e-33	4.76464e-29	12.3289
Global	ENSG00000166454.9	ATMIN	-0.0661047	1.46207e-33	5.17951e-29	9.29099
Global	ENSG00000135930.13	EIF4E2	-0.0482885	1.89488e-33	6.71282e-29	9.60989
Global	ENSG00000132463.13	GRSF1	-0.0483243	2.73679e-33	9.69537e-29	70.8158
Global	ENSG00000125107.17	CNOT1	-0.0662557	3.24696e-33	1.15027e-28	31.7085
Global	ENSG00000111412.5	C12orf49	-0.0760393	4.08003e-33	1.44539e-28	16.5372
Global	ENSG00000012232.8	EXTL3	-0.0670171	4.99712e-33	1.77028e-28	28.6005
Global	ENSG00000119681.11	LTBP2	0.0946296	6.16418e-33	2.18372e-28	32.4313
Global	ENSG00000108587.15	GOSR1	-0.0440087	6.46743e-33	2.29115e-28	30.4774
Global	ENSG00000166135.13	HIF1AN	-0.0653204	7.53721e-33	2.67013e-28	33.2374
Global	ENSG00000125741.4	OPA3	-0.0888657	8.7538e-33	3.10112e-28	13.0154
Global	ENSG00000110400.10	NECTIN1	-0.095662	9.84934e-33	3.48923e-28	15.3575
Global	ENSG00000146223.14	RPL7L1	-0.0628075	9.92101e-33	3.51462e-28	42.8796
Global	ENSG00000087152.15	ATXN7L3	-0.057455	1.0102e-32	3.57874e-28	39.0573
Global	ENSG00000166847.9	DCTN5	-0.0460268	1.06915e-32	3.78756e-28	23.6414
Global	ENSG00000128607.13	KLHDC10	-0.0484551	1.2451e-32	4.4109e-28	29.2103
Global	ENSG00000166133.17	RPUSD2	-0.0761019	1.4355e-32	5.0854e-28	40.5693
Global	ENSG00000131467.10	PSME3	-0.077954	1.65567e-32	5.86538e-28	40.4137
Global	ENSG00000169612.3	FAM103A1	-0.0791025	1.79276e-32	6.35104e-28	19.0001
Global	ENSG00000170185.9	USP38	-0.0702045	1.97066e-32	6.98125e-28	46.9907
Global	ENSG00000247626.4	MARS2	-0.109492	1.97935e-32	7.01204e-28	44.4851
Global	ENSG00000213398.7	LCAT	0.101626	2.01029e-32	7.12164e-28	22.3949
Global	ENSG00000197852.9	FAM212B	-0.122322	2.01375e-32	7.1339e-28	111.681
Global	ENSG00000124486.12	USP9X	-0.0585631	2.26509e-32	8.0243e-28	41.0856
Global	ENSG00000118246.13	FASTKD2	-0.0605489	2.87379e-32	1.01807e-27	35.401
Global	ENSG00000198793.12	MTOR	-0.0651818	2.89556e-32	1.02578e-27	11.1065
Global	ENSG00000136485.14	DCAF7	-0.040099	3.21398e-32	1.13859e-27	19.6632
Global	ENSG00000165209.18	STRBP	-0.0668525	3.32512e-32	1.17796e-27	15.1261
Global	ENSG00000111341.9	MGP	0.112462	3.68266e-32	1.30462e-27	14.8812
Global	ENSG00000081818.3	PCDHB4	0.0815436	3.74171e-32	1.32554e-27	40.4126
Global	ENSG00000005194.14	CIAPIN1	-0.060052	3.78457e-32	1.34072e-27	32.8909
Global	ENSG00000163319.10	MRPS18C	-0.0750538	4.57588e-32	1.62105e-27	83.456
Global	ENSG00000164056.10	SPRY1	0.159967	5.01785e-32	1.77762e-27	66.8108
Global	ENSG00000070614.14	NDST1	-0.0597415	5.41224e-32	1.91734e-27	30.98
Global	ENSG00000155876.5	RRAGA	-0.0574939	5.89194e-32	2.08728e-27	19.0494
Global	ENSG00000067596.10	DHX8	-0.0574297	7.07503e-32	2.5064e-27	39.713
Global	ENSG00000152127.8	MGAT5	-0.0561678	7.44311e-32	2.63679e-27	107.739
Global	ENSG00000151465.13	CDC123	-0.0696624	7.66727e-32	2.71621e-27	12.1961
Global	ENSG00000130772.13	MED18	-0.118615	7.86488e-32	2.78621e-27	28.329
Global	ENSG00000009335.17	UBE3C	-0.0637533	8.66225e-32	3.06869e-27	2.0766
Global	ENSG00000073861.2	TBX21	0.195625	9.9666e-32	3.53077e-27	35.5113
Global	ENSG00000117751.17	PPP1R8	-0.0539731	1.02101e-31	3.61703e-27	27.8308
Global	ENSG00000180543.4	TSPYL5	-0.0828556	1.07105e-31	3.7943e-27	47.8607
Global	ENSG00000187555.14	USP7	-0.0443057	1.07246e-31	3.79928e-27	8.89209
Global	ENSG00000170468.7	RIOX1	-0.0998124	1.27835e-31	4.52868e-27	33.5503
Global	ENSG00000137055.14	PLAA	-0.0646163	1.34663e-31	4.77057e-27	26.9041
Global	ENSG00000165671.19	NSD1	-0.0532975	1.35434e-31	4.79788e-27	4.23804
Global	ENSG00000162702.7	ZNF281	-0.0700342	1.5148e-31	5.36632e-27	48.5464
Global	ENSG00000173456.4	RNF26	-0.0680472	1.54584e-31	5.47628e-27	15.7493
Global	ENSG00000101084.17	C20orf24	-0.0929416	1.64019e-31	5.81053e-27	27.8318
Global	ENSG00000114698.14	PLSCR4	0.0900522	1.69983e-31	6.02181e-27	52.0444
Global	ENSG00000116459.10	ATP5F1	-0.0589635	1.97051e-31	6.98074e-27	111.449
Global	ENSG00000177885.13	GRB2	-0.0508018	1.99075e-31	7.05243e-27	7.85173
Global	ENSG00000163798.13	SLC4A1AP	-0.0552294	2.00827e-31	7.11449e-27	27.6638
Global	ENSG00000270170.1	NCBP2-AS2	-0.0737001	2.01624e-31	7.14273e-27	1.35202
Global	ENSG00000132313.14	MRPL35	-0.0598236	2.04917e-31	7.25937e-27	86.1994
Global	ENSG00000102921.7	N4BP1	-0.0477955	2.30884e-31	8.1793e-27	41.7281
Global	ENSG00000169016.16	E2F6	-0.0759346	2.3381e-31	8.28296e-27	11.4444
Global	ENSG00000100764.13	PSMC1	-0.0919167	2.42057e-31	8.57509e-27	16.7786
Global	ENSG00000185085.2	INTS5	-0.073728	2.77307e-31	9.82388e-27	62.6468
Global	ENSG00000090104.11	RGS1	0.206207	2.82318e-31	1.00014e-26	56.3764
Global	ENSG00000170881.4	RNF139	-0.055487	3.49761e-31	1.23906e-26	20.6507
Global	ENSG00000114383.9	TUSC2	-0.0527256	3.97959e-31	1.40981e-26	50.3249
Global	ENSG00000119682.16	AREL1	-0.0483249	5.14533e-31	1.82279e-26	32.3306
Global	ENSG00000141367.11	CLTC	-0.069894	5.20914e-31	1.84539e-26	23.5605
Global	ENSG00000150768.15	DLAT	-0.0875551	5.43326e-31	1.92478e-26	23.0222
Global	ENSG00000110852.4	CLEC2B	0.139779	6.30326e-31	2.23299e-26	9.85298
Global	ENSG00000155506.16	LARP1	-0.0557042	6.32254e-31	2.23982e-26	26.7207
Global	ENSG00000120733.13	KDM3B	-0.0524715	6.3823e-31	2.26099e-26	43.1012
Global	ENSG00000177963.14	RIC8A	-0.0464722	6.67238e-31	2.36376e-26	0.20751
Global	ENSG00000158480.10	SPATA2	-0.0549544	6.88517e-31	2.43914e-26	14.5287
Global	ENSG00000196715.5	VKORC1L1	-0.0672027	7.5181e-31	2.66336e-26	65.8733
Global	ENSG00000174151.14	CYB561D1	-0.108076	7.5968e-31	2.69124e-26	109.494
Global	ENSG00000168481.8	LGI3	-0.168749	8.31931e-31	2.9472e-26	22.1468
Global	ENSG00000101126.15	ADNP	-0.0329611	9.16856e-31	3.24805e-26	13.5129
Global	ENSG00000114648.11	KLHL18	-0.0542403	9.35476e-31	3.31402e-26	47.2872
Global	ENSG00000181991.15	MRPS11	-0.0625409	9.81588e-31	3.47737e-26	13.5104
Global	ENSG00000154655.15	L3MBTL4	0.0698449	1.04714e-30	3.70959e-26	5.9547
Global	ENSG00000156709.13	AIFM1	-0.0764491	1.15579e-30	4.09449e-26	25.875
Global	ENSG00000133059.16	DSTYK	-0.0546251	1.16092e-30	4.11266e-26	43.7449
Global	ENSG00000182544.8	MFSD5	-0.0939894	1.18218e-30	4.18798e-26	53.2512
Global	ENSG00000165660.7	FAM175B	-0.0503558	1.19422e-30	4.23065e-26	8.96075
Global	ENSG00000125779.21	PANK2	-0.0523057	1.19618e-30	4.23759e-26	3.88887
Global	ENSG00000240303.7	ACAD11	0.0979361	1.20666e-30	4.27472e-26	65.6507
Global	ENSG00000054793.13	ATP9A	-0.0708617	1.32266e-30	4.68566e-26	12.6755
Global	ENSG00000160877.5	NACC1	-0.077006	1.35117e-30	4.78667e-26	13.1181
Global	ENSG00000061794.12	MRPS35	-0.0630049	1.41942e-30	5.02843e-26	27.7108
Global	ENSG00000100888.12	CHD8	-0.0451894	1.53837e-30	5.44985e-26	21.3852
Global	ENSG00000163794.6	UCN	0.107258	1.55264e-30	5.50039e-26	27.3074
Global	ENSG00000172531.14	PPP1CA	-0.0647975	1.58388e-30	5.61104e-26	67.3984
Global	ENSG00000137547.8	MRPL15	-0.0737315	1.61132e-30	5.70825e-26	54.1352
Global	ENSG00000254470.2	AP5B1	-0.119421	1.62023e-30	5.73984e-26	65.7759
Global	ENSG00000142552.7	RCN3	0.0931668	1.74527e-30	6.18279e-26	9.07065
Global	ENSG00000103769.9	RAB11A	-0.047959	1.82351e-30	6.45996e-26	36.0992
Global	ENSG00000114491.13	UMPS	-0.0717685	1.91256e-30	6.77545e-26	73.5463
Global	ENSG00000082213.17	C5orf22	-0.0641652	2.18563e-30	7.74281e-26	31.5323
Global	ENSG00000116455.13	WDR77	-0.0625775	2.37977e-30	8.43057e-26	111.44
Global	ENSG00000224470.7	ATXN1L	-0.0628129	2.43263e-30	8.61785e-26	18.4551
Global	ENSG00000100294.12	MCAT	-0.0579733	2.63201e-30	9.32417e-26	7.67507
Global	ENSG00000163812.13	ZDHHC3	-0.0480583	2.63807e-30	9.34562e-26	44.9153
Global	ENSG00000124164.15	VAPB	-0.0557343	2.75148e-30	9.74738e-26	5.99307
Global	ENSG00000136247.14	ZDHHC4	-0.0542396	3.19976e-30	1.13355e-25	6.57743
Global	ENSG00000132846.5	ZBED3	-0.102822	3.55832e-30	1.26057e-25	77.0721
Global	ENSG00000100030.14	MAPK1	-0.0477001	3.82765e-30	1.35598e-25	21.7545
Global	ENSG00000181610.12	MRPS23	-0.0754037	3.92889e-30	1.39185e-25	25.4074
Global	ENSG00000132405.18	TBC1D14	-0.0947457	3.93669e-30	1.39461e-25	6.90924
Global	ENSG00000164902.13	PHAX	-0.0616869	4.45994e-30	1.57998e-25	54.911
Global	ENSG00000090432.6	MUL1	-0.0737843	4.57514e-30	1.62079e-25	20.4994
Global	ENSG00000198730.7	CTR9	-0.0759406	4.89862e-30	1.73539e-25	10.751
Global	ENSG00000107815.7	TWNK	-0.0987852	4.97985e-30	1.76416e-25	32.803
Global	ENSG00000135956.8	TMEM127	-0.060839	5.09406e-30	1.80462e-25	96.2485
Global	ENSG00000116685.15	KIAA2013	-0.0503355	5.31334e-30	1.8823e-25	11.9196
Global	ENSG00000189369.8	GSPT2	-0.0901062	5.4998e-30	1.94836e-25	51.7434
Global	ENSG00000119402.16	FBXW2	-0.0482427	5.56683e-30	1.97211e-25	17.6013
Global	ENSG00000133028.10	SCO1	-0.054254	5.96052e-30	2.11157e-25	10.6725
Global	ENSG00000168806.7	LCMT2	-0.098985	7.32501e-30	2.59496e-25	43.3236
Global	ENSG00000274211.4	SOCS7	-0.0554584	7.67318e-30	2.7183e-25	38.3522
Global	ENSG00000168288.12	MMADHC	-0.0664562	7.76509e-30	2.75086e-25	92.6063
Global	ENSG00000168291.12	PDHB	-0.0676181	7.90141e-30	2.79915e-25	58.4276
Global	ENSG00000004961.14	HCCS	-0.0670823	9.28827e-30	3.29046e-25	11.1113
Global	ENSG00000062485.18	CS	-0.0591628	9.29274e-30	3.29204e-25	56.2717
Global	ENSG00000178741.11	COX5A	-0.0690014	9.66531e-30	3.42403e-25	27.053
Global	ENSG00000079785.14	DDX1	-0.0626038	9.95456e-30	3.5265e-25	15.5912
Global	ENSG00000162851.7	TFB2M	-0.0712818	1.01616e-29	3.59986e-25	2.3901
Global	ENSG00000102390.10	PBDC1	-0.0540852	1.01701e-29	3.60286e-25	76.1729
Global	ENSG00000128311.13	TST	-0.127758	1.02811e-29	3.64219e-25	13.7983
Global	ENSG00000164252.12	AGGF1	-0.0548614	1.12686e-29	3.992e-25	77.0293
Global	ENSG00000196943.12	NOP9	-0.0562446	1.14753e-29	4.06523e-25	24.2999
Global	ENSG00000067704.9	IARS2	-0.0593795	1.20513e-29	4.2693e-25	28.8084
Global	ENSG00000121057.12	AKAP1	-0.0631138	1.23794e-29	4.38553e-25	26.1361
Global	ENSG00000114302.15	PRKAR2A	-0.06556	1.27544e-29	4.51836e-25	48.7446
Global	ENSG00000138650.8	PCDH10	0.119702	1.44709e-29	5.12647e-25	57.0199
Global	ENSG00000143799.12	PARP1	-0.0563843	1.48086e-29	5.24611e-25	22.5483
Global	ENSG00000171302.16	CANT1	-0.0683771	1.50765e-29	5.34098e-25	4.24757
Global	ENSG00000120942.13	UBIAD1	-0.0671265	1.53828e-29	5.44951e-25	11.2732
Global	ENSG00000026103.21	FAS	0.0762648	1.59307e-29	5.64361e-25	44.7816
Global	ENSG00000205808.5	PLPP6	-0.0704188	1.62947e-29	5.77255e-25	4.66231
Global	ENSG00000115165.9	CYTIP	0.13462	1.63742e-29	5.80072e-25	84.7046
Global	ENSG00000101138.11	CSTF1	-0.0539811	1.70688e-29	6.04678e-25	8.0378
Global	ENSG00000177981.10	ASB8	-0.0634898	1.77882e-29	6.30166e-25	48.1478
Global	ENSG00000183741.11	CBX6	-0.064361	1.82359e-29	6.46024e-25	11.9462
Global	ENSG00000198055.10	GRK6	-0.0564678	1.82832e-29	6.47699e-25	4.09546
Global	ENSG00000187446.11	CHP1	-0.0645053	1.85547e-29	6.57319e-25	41.2308
Global	ENSG00000170871.11	KIAA0232	-0.077115	1.85695e-29	6.57843e-25	6.78137
Global	ENSG00000075415.12	SLC25A3	-0.0580696	2.08179e-29	7.37495e-25	34.6689
Global	ENSG00000214753.2	HNRNPUL2	-0.0458625	2.21345e-29	7.84138e-25	62.7126
Global	ENSG00000100664.10	EIF5	-0.0722135	2.23659e-29	7.92336e-25	3.69869
Global	ENSG00000177688.6	SUMO4	0.266489	2.3671e-29	8.38569e-25	21.4047
Global	ENSG00000184343.10	SRPK3	0.118462	2.58836e-29	9.16952e-25	2.25516
Global	ENSG00000117713.18	ARID1A	-0.0468491	2.68142e-29	9.49921e-25	26.696
Global	ENSG00000148229.12	POLE3	-0.050893	2.93398e-29	1.03939e-24	24.984
Global	ENSG00000069696.6	DRD4	0.178004	2.94523e-29	1.04338e-24	0.637292
Global	ENSG00000125686.11	MED1	-0.0560866	2.96948e-29	1.05197e-24	39.4043
Global	ENSG00000137040.9	RANBP6	-0.0590603	3.32715e-29	1.17868e-24	6.01104
Global	ENSG00000132388.12	UBE2G1	-0.047272	3.34864e-29	1.18629e-24	4.26926
Global	ENSG00000179151.11	EDC3	-0.0420513	3.37357e-29	1.19512e-24	27.2949
Global	ENSG00000101152.10	DNAJC5	-0.0618103	3.44641e-29	1.22093e-24	0.508136
Global	ENSG00000111371.15	SLC38A1	-0.0927964	3.47823e-29	1.2322e-24	46.1831
Global	ENSG00000154518.9	ATP5G3	-0.0703255	3.48934e-29	1.23613e-24	67.0093
Global	ENSG00000080815.18	PSEN1	-0.0559616	3.50093e-29	1.24024e-24	33.82
Global	ENSG00000196290.14	NIF3L1	-0.0745102	3.57291e-29	1.26574e-24	41.2896
Global	ENSG00000176095.11	IP6K1	-0.0525802	3.71763e-29	1.31701e-24	49.7243
Global	ENSG00000086991.12	NOX4	0.136647	3.7349e-29	1.32312e-24	45.5884
Global	ENSG00000135953.10	MFSD9	-0.065281	4.05104e-29	1.43512e-24	102.716
Global	ENSG00000125037.12	EMC3	-0.0654734	4.09235e-29	1.44976e-24	9.96254
Global	ENSG00000164118.12	CEP44	0.0572235	4.30524e-29	1.52517e-24	15.8812
Global	ENSG00000094880.10	CDC23	-0.0351307	4.41457e-29	1.56391e-24	43.3249
Global	ENSG00000278540.4	ACACA	-0.0682742	4.49537e-29	1.59253e-24	37.085
Global	ENSG00000126581.12	BECN1	-0.0781794	4.63959e-29	1.64362e-24	40.4243
Global	ENSG00000157077.14	ZFYVE9	-0.0598374	5.06912e-29	1.79579e-24	52.1421
Global	ENSG00000100804.18	PSMB5	-0.0612089	5.35301e-29	1.89636e-24	23.0165
Global	ENSG00000156675.15	RAB11FIP1	-0.103164	5.39288e-29	1.91048e-24	37.8586
Global	ENSG00000117118.9	SDHB	-0.068928	5.48018e-29	1.94141e-24	17.0187
Global	ENSG00000109919.9	MTCH2	-0.0772172	5.48625e-29	1.94356e-24	47.6173
Global	ENSG00000126215.13	XRCC3	0.0697158	6.75335e-29	2.39244e-24	3.32821
Global	ENSG00000198954.7	KIF1BP	-0.0757089	6.81027e-29	2.41261e-24	64.7539
Global	ENSG00000146109.4	ABT1	-0.0528585	6.86383e-29	2.43158e-24	26.597
Global	ENSG00000144635.8	DYNC1LI1	-0.050227	6.89657e-29	2.44318e-24	32.526
Global	ENSG00000151948.11	GLT1D1	-0.149902	7.13275e-29	2.52685e-24	4.29034
Global	ENSG00000002919.14	SNX11	-0.0568049	7.18845e-29	2.54658e-24	35.1344
Global	ENSG00000141030.12	COPS3	-0.0534267	7.38876e-29	2.61754e-24	17.2468
Global	ENSG00000151006.7	PRSS53	0.0938293	7.5158e-29	2.66255e-24	31.0842
Global	ENSG00000110848.8	CD69	0.190999	7.84173e-29	2.77801e-24	9.75249
Global	ENSG00000175283.7	DOLK	-0.107456	8.10881e-29	2.87263e-24	9.4471
Global	ENSG00000070831.15	CDC42	-0.0391649	8.52674e-29	3.02068e-24	22.0526
Global	ENSG00000135763.9	URB2	-0.112417	8.82254e-29	3.12547e-24	19.2962
Global	ENSG00000168096.14	ANKS3	0.0587468	9.32364e-29	3.30299e-24	4.69651
Global	ENSG00000071994.10	PDCD2	-0.0402422	9.68503e-29	3.43102e-24	0.221287
Global	ENSG00000160007.18	ARHGAP35	-0.0730235	9.76447e-29	3.45916e-24	11.6125
Global	ENSG00000152234.15	ATP5A1	-0.0656432	9.96607e-29	3.53058e-24	34.269
Global	ENSG00000127870.16	RNF6	-0.0640769	1.02518e-28	3.6318e-24	26.1321
Global	ENSG00000107443.15	CCNJ	-0.0709853	1.0319e-28	3.6556e-24	37.7366
Global	ENSG00000112146.16	FBXO9	-0.0591354	1.03776e-28	3.67635e-24	53.052
Global	ENSG00000164136.16	IL15	0.0830612	1.15619e-28	4.09593e-24	48.4806
Global	ENSG00000164062.12	APEH	-0.0592257	1.25272e-28	4.43787e-24	49.674
Global	ENSG00000147437.9	GNRH1	0.116499	1.2602e-28	4.46438e-24	25.4193
Global	ENSG00000010072.15	SPRTN	-0.0641496	1.29465e-28	4.58644e-24	17.6014
Global	ENSG00000165678.20	GHITM	-0.0628014	1.32004e-28	4.67639e-24	49.6442
Global	ENSG00000134982.16	APC	-0.0739316	1.32727e-28	4.702e-24	68.692
Global	ENSG00000111737.11	RAB35	-0.0483533	1.32996e-28	4.71153e-24	13.1584
Global	ENSG00000198863.7	RUNDC1	-0.0572603	1.49033e-28	5.27965e-24	40.2638
Global	ENSG00000179119.14	SPTY2D1	-0.0544656	1.61982e-28	5.73838e-24	18.6064
Global	ENSG00000082805.19	ERC1	-0.0502922	1.66076e-28	5.88341e-24	0.990608
Global	ENSG00000110955.8	ATP5B	-0.0666227	1.90741e-28	6.75719e-24	56.6382
Global	ENSG00000110321.16	EIF4G2	-0.0493329	1.95246e-28	6.91677e-24	10.797
Global	ENSG00000123297.17	TSFM	-0.0562899	2.02339e-28	7.16806e-24	57.7826
Global	ENSG00000100412.15	ACO2	-0.0921657	2.11948e-28	7.50848e-24	9.29312
Global	ENSG00000100142.14	POLR2F	0.14201	2.21442e-28	7.8448e-24	12.7766
Global	ENSG00000272674.3	PCDHB16	0.104573	2.29781e-28	8.14023e-24	40.3519
Global	ENSG00000006695.10	COX10	-0.0549288	2.31724e-28	8.20905e-24	14.0695
Global	ENSG00000141756.18	FKBP10	0.079049	2.52256e-28	8.93642e-24	41.4342
Global	ENSG00000139233.6	LLPH	-0.0591943	2.53859e-28	8.9932e-24	66.1166
Global	ENSG00000183520.11	UTP11	-0.0546507	2.61643e-28	9.26897e-24	38.0093
Global	ENSG00000104221.12	BRF2	-0.0716592	2.68716e-28	9.51953e-24	37.8449
Global	ENSG00000131475.6	VPS25	-0.0565294	2.73008e-28	9.67159e-24	40.4778
Global	ENSG00000175110.11	MRPS22	-0.0519762	2.77367e-28	9.82602e-24	58.9383
Global	ENSG00000112305.14	SMAP1	-0.0692338	2.92252e-28	1.03533e-23	70.6678
Global	ENSG00000124279.11	FASTKD3	-0.0665902	3.32066e-28	1.17638e-23	7.85916
Global	ENSG00000087995.15	METTL2A	-0.0452674	3.4898e-28	1.2363e-23	20.8066
Global	ENSG00000137806.8	NDUFAF1	-0.0663137	3.80728e-28	1.34877e-23	41.3873
Global	ENSG00000159792.9	PSKH1	-0.0762669	4.17702e-28	1.47975e-23	22.4089
Global	ENSG00000148572.15	NRBF2	-0.0631533	4.19593e-28	1.48645e-23	63.1332
Global	ENSG00000181929.11	PRKAG1	-0.0460788	4.40134e-28	1.55922e-23	49.0023
Global	ENSG00000062282.14	DGAT2	-0.209016	4.65994e-28	1.65083e-23	59.2851
Global	ENSG00000103035.10	PSMD7	-0.0704221	4.78274e-28	1.69433e-23	16.0326
Global	ENSG00000181830.8	SLC35C1	-0.105363	4.88371e-28	1.7301e-23	45.8041
Global	ENSG00000213339.8	QTRT1	0.0559732	4.89663e-28	1.73468e-23	10.7014
Global	ENSG00000165943.4	MOAP1	-0.0694919	4.91599e-28	1.74154e-23	13.8588
Global	ENSG00000105357.15	MYH14	-0.10957	5.24994e-28	1.85984e-23	8.30707
Global	ENSG00000114867.20	EIF4G1	-0.0669068	5.48086e-28	1.94165e-23	13.9602
Global	ENSG00000168496.3	FEN1	-0.102213	5.58085e-28	1.97707e-23	61.7928
Global	ENSG00000013441.15	CLK1	0.0978681	5.86209e-28	2.0767e-23	41.3288
Global	ENSG00000198736.11	MSRB1	-0.118076	6.03933e-28	2.13949e-23	1.93821
Global	ENSG00000085377.13	PREP	-0.0533258	6.61541e-28	2.34357e-23	65.4029
Global	ENSG00000165879.8	FRAT1	-0.127728	6.84135e-28	2.42362e-23	36.4755
Global	ENSG00000161956.12	SENP3	-0.0503073	7.23577e-28	2.56335e-23	7.56187
Global	ENSG00000181284.2	TMEM102	-0.102733	7.2359e-28	2.56339e-23	7.43544
Global	ENSG00000007923.15	DNAJC11	-0.0492607	7.29638e-28	2.58482e-23	6.63559
Global	ENSG00000213999.15	MEF2B	0.0820369	7.92404e-28	2.80717e-23	19.1456
Global	ENSG00000084092.6	NOA1	-0.0552722	7.97495e-28	2.8252e-23	56.9634
Global	ENSG00000087111.20	PIGS	-0.0535874	8.73455e-28	3.0943e-23	28.5534
Global	ENSG00000173171.14	MTX1	-0.0646466	8.86412e-28	3.1402e-23	93.7426
Global	ENSG00000053770.11	AP5M1	-0.05801	9.19902e-28	3.25884e-23	49.745
Global	ENSG00000278053.4	DDX52	-0.0545074	1.02269e-27	3.62298e-23	37.6102
Global	ENSG00000198746.12	GPATCH3	-0.0588106	1.02833e-27	3.64295e-23	26.8905
Global	ENSG00000125910.5	S1PR4	-0.190918	1.04021e-27	3.68505e-23	3.17234
Global	ENSG00000084636.17	COL16A1	0.098799	1.08847e-27	3.85602e-23	31.6522
Global	ENSG00000089775.11	ZBTB25	0.0733014	1.11408e-27	3.94674e-23	42.5385
Global	ENSG00000118564.14	FBXL5	-0.0639187	1.13931e-27	4.03612e-23	15.6045
Global	ENSG00000275302.1	CCL4	0.186403	1.1549e-27	4.09135e-23	36.1036
Global	ENSG00000135801.9	TAF5L	-0.0522432	1.16303e-27	4.12016e-23	19.3304
Global	ENSG00000110435.11	PDHX	-0.0500758	1.24094e-27	4.39615e-23	34.9158
Global	ENSG00000117682.16	DHDDS	-0.068652	1.24714e-27	4.41812e-23	26.4323
Global	ENSG00000189134.3	NKAPL	-0.109853	1.28032e-27	4.53566e-23	28.2593
Global	ENSG00000092148.12	HECTD1	-0.0617781	1.35481e-27	4.79956e-23	31.1001
Global	ENSG00000154174.7	TOMM70	-0.0498471	1.56646e-27	5.54936e-23	97.8944
Global	ENSG00000166451.13	CENPN	-0.0865839	1.69521e-27	6.00544e-23	9.30523
Global	ENSG00000086758.15	HUWE1	-0.0487255	1.69694e-27	6.01159e-23	53.5321
Global	ENSG00000156853.12	ZNF689	-0.0766971	1.71599e-27	6.07906e-23	30.6026
Global	ENSG00000132825.6	PPP1R3D	-0.0845734	1.76401e-27	6.24919e-23	4.50387
Global	ENSG00000123472.12	ATPAF1	-0.0487382	1.76474e-27	6.25178e-23	46.6327
Global	ENSG00000119669.4	IRF2BPL	-0.0865917	1.77339e-27	6.2824e-23	30.0156
Global	ENSG00000102878.16	HSF4	0.0970139	1.80657e-27	6.39994e-23	23.1684
Global	ENSG00000096080.11	MRPS18A	-0.050817	1.86684e-27	6.61347e-23	43.6752
Global	ENSG00000143368.9	SF3B4	-0.0566265	2.07017e-27	7.33378e-23	99.0281
Global	ENSG00000183918.15	SH2D1A	0.194296	2.14763e-27	7.60819e-23	31.6677
Global	ENSG00000169641.13	LUZP1	-0.0495342	2.15131e-27	7.62122e-23	23.084
Global	ENSG00000156599.10	ZDHHC5	-0.0434919	2.18496e-27	7.74045e-23	57.6677
Global	ENSG00000151502.10	VPS26B	-0.0384861	2.27098e-27	8.04516e-23	0.83883
Global	ENSG00000136463.7	TACO1	-0.0563259	2.28826e-27	8.1064e-23	19.6491
Global	ENSG00000174013.7	FBXO45	-0.0581171	2.41749e-27	8.5642e-23	1.7065
Global	ENSG00000186205.12	MARC1	-0.153998	2.55741e-27	9.05986e-23	28.1368
Global	ENSG00000065559.14	MAP2K4	-0.0497127	2.62344e-27	9.2938e-23	12.0208
Global	ENSG00000109572.13	CLCN3	-0.0512616	2.65703e-27	9.41279e-23	20.4909
Global	ENSG00000214021.15	TTLL3	0.101597	2.66071e-27	9.42584e-23	9.80809
Global	ENSG00000023228.13	NDUFS1	-0.0754658	2.72404e-27	9.65017e-23	36.0339
Global	ENSG00000167721.10	TSR1	-0.0628654	2.76342e-27	9.7897e-23	2.3225
Global	ENSG00000165672.6	PRDX3	-0.0581162	2.97184e-27	1.0528e-22	14.6186
Global	ENSG00000181751.9	C5orf30	-0.0856934	2.98779e-27	1.05845e-22	78.2596
Global	ENSG00000113212.6	PCDHB7	0.0950215	2.99738e-27	1.06185e-22	40.3619
Global	ENSG00000143155.12	TIPRL	-0.036679	3.2581e-27	1.15421e-22	80.7543
Global	ENSG00000159461.14	AMFR	-0.0565455	3.48934e-27	1.23613e-22	33.9128
Global	ENSG00000214717.11	ZBED1	-0.0542996	3.60793e-27	1.27815e-22	2.48641
Global	ENSG00000164024.11	METAP1	-0.034542	3.6492e-27	1.29276e-22	91.1517
Global	ENSG00000143106.12	PSMA5	-0.0584142	3.65779e-27	1.29581e-22	109.399
Global	ENSG00000139977.13	NAA30	-0.0377752	3.70401e-27	1.31218e-22	49.6278
Global	ENSG00000124813.20	RUNX2	0.0723876	3.80276e-27	1.34717e-22	45.3282
Global	ENSG00000140632.16	GLYR1	-0.0403915	3.81001e-27	1.34973e-22	4.8032
Global	ENSG00000176986.15	SEC24C	-0.0625174	3.83642e-27	1.35909e-22	60.0283
Global	ENSG00000178343.4	SHISA3	0.130626	3.86724e-27	1.37001e-22	42.3978
Global	ENSG00000180530.10	NRIP1	-0.0706906	3.91667e-27	1.38752e-22	14.9612
Global	ENSG00000198663.16	C6orf89	-0.0499786	3.97622e-27	1.40862e-22	36.8719
Global	ENSG00000165629.19	ATP5C1	-0.0552085	4.44506e-27	1.57471e-22	7.78813
Global	ENSG00000011007.12	ELOA	-0.0488992	4.47601e-27	1.58567e-22	23.7432
Global	ENSG00000188229.5	TUBB4B	-0.102906	4.5232e-27	1.60239e-22	1.15113
Global	ENSG00000166913.12	YWHAB	-0.0585104	4.5817e-27	1.62311e-22	19.5356
Global	ENSG00000101474.11	APMAP	-0.0714411	4.86529e-27	1.72358e-22	24.9629
Global	ENSG00000157184.6	CPT2	-0.100835	4.99619e-27	1.76995e-22	53.1964
Global	ENSG00000106636.7	YKT6	-0.0577382	5.00987e-27	1.7748e-22	44.201
Global	ENSG00000140740.10	UQCRC2	-0.0526845	5.06371e-27	1.79387e-22	21.9527
Global	ENSG00000164168.7	TMEM184C	-0.0486963	5.52943e-27	1.95886e-22	42.5425
Global	ENSG00000144231.10	POLR2D	-0.0489019	5.62301e-27	1.99201e-22	114.335
Global	ENSG00000105171.9	POP4	-0.0525397	5.62708e-27	1.99345e-22	29.0004
Global	ENSG00000128917.6	DLL4	0.174806	5.81508e-27	2.06005e-22	40.9294
Global	ENSG00000000457.13	SCYL3	-0.0466476	6.00733e-27	2.12816e-22	79.0622
Global	ENSG00000150776.17	C11orf57	-0.0366438	6.10686e-27	2.16341e-22	23.0018
Global	ENSG00000175197.11	DDIT3	0.125852	6.12797e-27	2.1709e-22	57.5167
Global	ENSG00000187713.6	TMEM203	-0.0380711	6.23252e-27	2.20793e-22	1.18908
Global	ENSG00000197102.10	DYNC1H1	-0.0578596	6.64569e-27	2.3543e-22	4.99293
Global	ENSG00000203814.6	HIST2H2BF	0.371481	7.31036e-27	2.58977e-22	99.144
Global	ENSG00000059804.15	SLC2A3	0.231607	7.36756e-27	2.61003e-22	7.91923
Global	ENSG00000173692.12	PSMD1	-0.0655562	7.39054e-27	2.61817e-22	11.0207
Global	ENSG00000161533.11	ACOX1	-0.0745804	7.43351e-27	2.6334e-22	7.27822
Global	ENSG00000170100.13	ZNF778	-0.0652541	7.44005e-27	2.63571e-22	1.10127
Global	ENSG00000116128.10	BCL9	-0.050753	7.44861e-27	2.63874e-22	101.33
Global	ENSG00000153827.13	TRIP12	-0.0534792	7.62718e-27	2.702e-22	12.2703
Global	ENSG00000181036.13	FCRL6	0.200057	7.64427e-27	2.70806e-22	89.1402
Global	ENSG00000130764.9	LRRC47	-0.043234	7.72899e-27	2.73807e-22	3.77856
Global	ENSG00000143252.14	SDHC	-0.0443281	8.93055e-27	3.16374e-22	87.5811
Global	ENSG00000167112.9	TRUB2	-0.0595817	8.95219e-27	3.1714e-22	10.0722
Global	ENSG00000138162.18	TACC2	-0.0657511	9.11419e-27	3.22879e-22	11.5429
Global	ENSG00000165283.15	STOML2	-0.0518543	9.59195e-27	3.39805e-22	35.0998
Global	ENSG00000093144.18	ECHDC1	-0.0504028	1.03056e-26	3.65088e-22	43.4624
Global	ENSG00000124134.8	KCNS1	-0.134205	1.09813e-26	3.89024e-22	19.3431
Global	ENSG00000273820.1	USP27X	-0.0723415	1.10586e-26	3.91762e-22	49.8799
Global	ENSG00000162396.5	PARS2	-0.0813774	1.14052e-26	4.04042e-22	54.7569
Global	ENSG00000113194.12	FAF2	-0.0406385	1.14347e-26	4.05084e-22	5.02818
Global	ENSG00000100450.12	GZMH	0.29762	1.19622e-26	4.23771e-22	24.6065
Global	ENSG00000178409.13	BEND3	-0.0786335	1.2209e-26	4.32516e-22	63.6907
Global	ENSG00000134056.11	MRPS36	-0.0558628	1.24096e-26	4.39624e-22	69.2178
Global	ENSG00000110917.7	MLEC	-0.0706619	1.26194e-26	4.47055e-22	12.5734
Global	ENSG00000064419.13	TNPO3	-0.0451823	1.27012e-26	4.49954e-22	30.2908
Global	ENSG00000180035.12	ZNF48	-0.0516544	1.32377e-26	4.68959e-22	30.3781
Global	ENSG00000168040.4	FADD	-0.111306	1.34223e-26	4.75498e-22	64.8796
Global	ENSG00000083720.12	OXCT1	-0.0852442	1.42979e-26	5.06518e-22	41.7301
Global	ENSG00000108100.17	CCNY	-0.0397963	1.4973e-26	5.30433e-22	35.247
Global	ENSG00000179933.5	C14orf119	-0.0598156	1.50534e-26	5.33281e-22	23.0948
Global	ENSG00000160216.18	AGPAT3	-0.0472648	1.50535e-26	5.33285e-22	2.72345
Global	ENSG00000100897.17	DCAF11	-0.0473877	1.62519e-26	5.75741e-22	24.1142
Global	ENSG00000083812.11	ZNF324	-0.0547138	1.6616e-26	5.88638e-22	0.1436
Global	ENSG00000166411.13	IDH3A	-0.0840641	1.66537e-26	5.89975e-22	23.8192
Global	ENSG00000212916.4	MAP10	-0.122267	1.69602e-26	6.00833e-22	16.148
Global	ENSG00000119414.11	PPP6C	-0.0442968	1.71931e-26	6.09082e-22	13.2048
Global	ENSG00000171421.12	MRPL36	-0.0594381	1.73086e-26	6.13174e-22	1.79838
Global	ENSG00000109063.14	MYH3	0.0843583	1.7501e-26	6.19992e-22	10.6285
Global	ENSG00000164151.11	ICE1	-0.050779	1.751e-26	6.20309e-22	5.42066
Global	ENSG00000197296.5	FITM2	-0.101357	1.80446e-26	6.39247e-22	20.133
Global	ENSG00000144744.16	UBA3	-0.0356243	1.82052e-26	6.44938e-22	69.0547
Global	ENSG00000027869.11	SH2D2A	0.188424	1.88395e-26	6.67406e-22	92.1396
Global	ENSG00000136816.15	TOR1B	-0.0519003	2.12677e-26	7.53431e-22	8.58344
Global	ENSG00000104687.12	GSR	-0.0803181	2.13244e-26	7.55438e-22	30.6781
Global	ENSG00000198890.7	PRMT6	-0.078392	2.18117e-26	7.727e-22	107.057
Global	ENSG00000092201.9	SUPT16H	-0.0425083	2.25822e-26	7.99998e-22	21.3515
Global	ENSG00000151366.12	NDUFC2	-0.0563423	2.32304e-26	8.22959e-22	57.0064
Global	ENSG00000103111.14	MON1B	-0.0639839	2.37431e-26	8.41124e-22	13.1359
Global	ENSG00000065183.15	WDR3	-0.0738585	2.47279e-26	8.76009e-22	117.93
Global	ENSG00000174238.14	PITPNA	-0.0470641	2.47354e-26	8.76275e-22	1.5181
Global	ENSG00000135269.17	TES	-0.085599	2.47594e-26	8.77126e-22	43.0872
Global	ENSG00000106052.13	TAX1BP1	-0.0591032	2.61998e-26	9.28155e-22	27.7393
Global	ENSG00000138095.18	LRPPRC	-0.0544746	2.83308e-26	1.00365e-21	43.8865
Global	ENSG00000182446.13	NPLOC4	-0.0551422	2.84585e-26	1.00817e-21	1.6203
Global	ENSG00000146067.15	FAM193B	0.074209	3.01476e-26	1.06801e-21	3.98372
Global	ENSG00000099341.11	PSMD8	-0.074067	3.06761e-26	1.08673e-21	20.2338
Global	ENSG00000152291.13	TGOLN2	-0.0443542	3.07487e-26	1.0893e-21	85.318
Global	ENSG00000168256.17	NKIRAS2	-0.0352617	3.2309e-26	1.14458e-21	41.2319
Global	ENSG00000125648.14	SLC25A23	-0.0683041	3.24962e-26	1.15121e-21	6.43608
Global	ENSG00000173011.11	TADA2B	-0.0573619	3.33432e-26	1.18122e-21	7.04339
Global	ENSG00000178502.5	KLHL11	-0.0944716	3.5981e-26	1.27466e-21	41.392
Global	ENSG00000176542.9	USF3	-0.0521902	3.70757e-26	1.31344e-21	84.5989
Global	ENSG00000171566.11	PLRG1	-0.0446271	3.76317e-26	1.33314e-21	35.6641
Global	ENSG00000104853.15	CLPTM1	-0.0538624	3.84e-26	1.36036e-21	13.6243
Global	ENSG00000114738.10	MAPKAPK3	-0.075573	3.85401e-26	1.36532e-21	50.6115
Global	ENSG00000234511.8	C5orf58	0.121844	3.87082e-26	1.37128e-21	11.2857
Global	ENSG00000122692.8	SMU1	-0.0398315	4.01321e-26	1.42172e-21	33.0418
Global	ENSG00000213762.11	ZNF134	-0.0407849	4.04882e-26	1.43434e-21	0.992893
Global	ENSG00000101193.7	GID8	-0.0332356	4.07642e-26	1.44411e-21	1.49569
Global	ENSG00000263001.5	GTF2I	-0.0775774	4.29249e-26	1.52066e-21	74.6577
Global	ENSG00000197057.9	DTHD1	0.163268	4.38205e-26	1.55239e-21	36.2816
Global	ENSG00000112996.10	MRPS30	-0.0403543	4.51593e-26	1.59981e-21	44.8089
Global	ENSG00000010165.19	METTL13	-0.0647025	4.78661e-26	1.6957e-21	77.1424
Global	ENSG00000188536.12	HBA2	0.379514	4.8743e-26	1.72677e-21	0.172846
Global	ENSG00000134440.11	NARS	-0.0616328	5.05294e-26	1.79006e-21	22.7511
Global	ENSG00000181274.6	FRAT2	-0.0989315	5.08421e-26	1.80113e-21	36.4629
Global	ENSG00000180921.6	FAM83H	-0.0936028	5.17632e-26	1.83376e-21	1.40484
Global	ENSG00000215012.8	C22orf29	-0.054787	5.35041e-26	1.89544e-21	19.8461
Global	ENSG00000204348.9	DXO	0.0454598	5.59182e-26	1.98096e-21	31.9698
Global	ENSG00000138867.16	GUCD1	-0.0529512	5.72386e-26	2.02773e-21	24.5404
Global	ENSG00000198752.10	CDC42BPB	-0.0369068	5.94958e-26	2.1077e-21	3.98626
Global	ENSG00000163541.11	SUCLG1	-0.0510623	6.41345e-26	2.27203e-21	84.4235
Global	ENSG00000205129.8	C4orf47	0.124583	6.48172e-26	2.29621e-21	4.76473
Global	ENSG00000035141.7	FAM136A	-0.0412938	6.88452e-26	2.43891e-21	70.296
Global	ENSG00000182952.4	HMGN4	-0.0461921	6.96612e-26	2.46782e-21	26.5384
Global	ENSG00000226479.3	TMEM185B	-0.0740531	7.13416e-26	2.52735e-21	120.221
Global	ENSG00000213246.6	SUPT4H1	-0.0401488	7.28649e-26	2.58131e-21	24.9058
Global	ENSG00000109771.15	LRP2BP	0.0944071	7.39686e-26	2.62041e-21	4.81866
Global	ENSG00000198836.8	OPA1	-0.0496617	7.54981e-26	2.67459e-21	4.59774
Global	ENSG00000105514.7	RAB3D	-0.0827018	7.6422e-26	2.70733e-21	11.322
Global	ENSG00000247315.3	ZCCHC3	-0.0444286	8.38405e-26	2.97013e-21	0.296967
Global	ENSG00000146007.10	ZMAT2	-0.0462609	8.57542e-26	3.03793e-21	40.8316
Global	ENSG00000175198.15	PCCA	-0.0668138	8.97099e-26	3.17806e-21	13.8342
Global	ENSG00000146701.11	MDH2	-0.0543369	9.06435e-26	3.21114e-21	76.0481
Global	ENSG00000126456.15	IRF3	0.0592183	9.20657e-26	3.26152e-21	8.95247
Global	ENSG00000108424.9	KPNB1	-0.0492686	9.43977e-26	3.34413e-21	35.5719
Global	ENSG00000164944.11	KIAA1429	-0.0455148	1.07323e-25	3.80203e-21	50.5851
Global	ENSG00000089876.11	DHX32	-0.0530692	1.11993e-25	3.96748e-21	7.90099
Global	ENSG00000185127.6	C6orf120	-0.0505344	1.17838e-25	4.17451e-21	1.10112
Global	ENSG00000169710.8	FASN	-0.177204	1.19185e-25	4.22226e-21	1.15911
Global	ENSG00000188786.9	MTF1	-0.0578935	1.21185e-25	4.29311e-21	37.8096
Global	ENSG00000142657.20	PGD	-0.108611	1.26103e-25	4.46731e-21	10.3986
Global	ENSG00000122687.17	MRM2	-0.0600025	1.2948e-25	4.58698e-21	2.23423
Global	ENSG00000131236.16	CAP1	-0.0597616	1.34838e-25	4.77679e-21	40.0402
Global	ENSG00000163932.13	PRKCD	-0.0796168	1.35135e-25	4.78731e-21	53.156
Global	ENSG00000154813.9	DPH3	-0.0800271	1.36925e-25	4.8507e-21	16.258
Global	ENSG00000271303.1	SRXN1	-0.109413	1.38813e-25	4.9176e-21	0.646614
Global	ENSG00000198276.15	UCKL1	0.047886	1.42804e-25	5.05898e-21	0.493041
Global	ENSG00000111642.14	CHD4	-0.0422465	1.4472e-25	5.12686e-21	6.57008
Global	ENSG00000179627.9	ZBTB42	-0.0948883	1.52229e-25	5.39285e-21	2.23901
Global	ENSG00000008323.15	PLEKHG6	-0.134512	1.53934e-25	5.45327e-21	6.31044
Global	ENSG00000172315.5	TP53RK	-0.056029	1.5645e-25	5.54238e-21	17.7545
Global	ENSG00000092203.13	TOX4	-0.0381955	1.59975e-25	5.66728e-21	21.4767
Global	ENSG00000166855.9	CLPX	-0.0515868	1.63332e-25	5.78622e-21	36.8058
Global	ENSG00000204315.3	FKBPL	-0.0735269	1.67755e-25	5.94288e-21	32.1287
Global	ENSG00000143319.16	ISG20L2	-0.0397867	1.69693e-25	6.01154e-21	92.228
Global	ENSG00000204574.12	ABCF1	-0.047362	1.72681e-25	6.1174e-21	30.5714
Global	ENSG00000136197.12	C7orf25	-0.0670318	1.74234e-25	6.17241e-21	42.9087
Global	ENSG00000167994.11	RAB3IL1	0.0915252	1.81055e-25	6.41404e-21	61.8973
Global	ENSG00000164932.12	CTHRC1	0.1292	1.83717e-25	6.50838e-21	41.7556
Global	ENSG00000168827.14	GFM1	-0.0617877	2.20503e-25	7.81154e-21	39.603
Global	ENSG00000079246.15	XRCC5	-0.0472412	2.21356e-25	7.84175e-21	25.9872
Global	ENSG00000162735.18	PEX19	-0.0425111	2.23393e-25	7.91391e-21	88.6701
Global	ENSG00000150455.13	TIRAP	-0.0631706	2.30457e-25	8.16417e-21	8.78778
Global	ENSG00000181852.17	RNF41	-0.047721	2.33575e-25	8.27463e-21	56.2022
Global	ENSG00000176994.10	SMCR8	-0.0671335	2.51995e-25	8.92718e-21	18.3153
Global	ENSG00000160685.13	ZBTB7B	-0.0961976	2.54281e-25	9.00815e-21	93.9379
Global	ENSG00000175536.6	LIPT2	-0.111949	2.60879e-25	9.24189e-21	60.5933
Global	ENSG00000176087.14	SLC35A4	-0.0434389	2.625e-25	9.29932e-21	40.9692
Global	ENSG00000213809.8	KLRK1	0.165482	3.01401e-25	1.06774e-20	10.3724
Global	ENSG00000100139.13	MICALL1	-0.0677595	3.18856e-25	1.12958e-20	12.8756
Global	ENSG00000055130.15	CUL1	-0.0434865	3.26779e-25	1.15765e-20	10.5449
Global	ENSG00000165280.15	VCP	-0.0508756	3.47924e-25	1.23256e-20	35.0561
Global	ENSG00000111537.4	IFNG	0.328696	3.62365e-25	1.28372e-20	65.1156
Global	ENSG00000143178.12	TBX19	0.106742	3.68605e-25	1.30582e-20	80.642
Global	ENSG00000177721.4	ANXA2R	0.0825108	3.75494e-25	1.33022e-20	43.0391
Global	ENSG00000120265.16	PCMT1	-0.0555156	3.76719e-25	1.33456e-20	20.9946
Global	ENSG00000166106.3	ADAMTS15	-0.147451	3.76774e-25	1.33476e-20	4.60998
Global	ENSG00000140374.15	ETFA	-0.0559556	3.85298e-25	1.36496e-20	25.6797
Global	ENSG00000175213.2	ZNF408	-0.049218	4.00745e-25	1.41968e-20	46.7008
Global	ENSG00000249115.8	HAUS5	0.0622814	4.16789e-25	1.47652e-20	22.9923
Global	ENSG00000124067.16	SLC12A4	0.0384068	4.24665e-25	1.50442e-20	22.3687
Global	ENSG00000129691.15	ASH2L	-0.049996	4.32995e-25	1.53393e-20	38.1052
Global	ENSG00000077380.15	DYNC1I2	-0.0424789	4.56393e-25	1.61682e-20	70.4451
Global	ENSG00000176125.4	UFSP1	-0.126043	4.71184e-25	1.66922e-20	58.4563
Global	ENSG00000108094.14	CUL2	-0.0387401	4.72876e-25	1.67521e-20	35.0085
Global	ENSG00000135966.12	TGFBRAP1	-0.0492908	4.74362e-25	1.68048e-20	105.264
Global	ENSG00000183833.16	MAATS1	0.0944209	4.7839e-25	1.69474e-20	78.5285
Global	ENSG00000106246.17	PTCD1	-0.0405473	4.83904e-25	1.71428e-20	59.9071
Global	ENSG00000163519.13	TRAT1	0.157329	5.20826e-25	1.84508e-20	89.4406
Global	ENSG00000105879.11	CBLL1	-0.0523577	6.51617e-25	2.30842e-20	51.5843
Global	ENSG00000100285.9	NEFH	-0.168735	6.84265e-25	2.42408e-20	21.3271
Global	ENSG00000147383.10	NSDHL	-0.0863677	6.96997e-25	2.46918e-20	3.17117
Global	ENSG00000164967.9	RPP25L	-0.0599555	7.06014e-25	2.50112e-20	34.6105
Global	ENSG00000120327.6	PCDHB14	0.0594644	7.08614e-25	2.51034e-20	40.3105
Global	ENSG00000213380.14	COG8	-0.0341306	7.10758e-25	2.51793e-20	20.9989
Global	ENSG00000115762.16	PLEKHB2	-0.0472574	7.44945e-25	2.63904e-20	110.84
Global	ENSG00000119541.9	VPS4B	-0.0577859	7.45498e-25	2.641e-20	16.9508
Global	ENSG00000102572.14	STK24	-0.059403	7.78688e-25	2.75858e-20	15.7872
Global	ENSG00000160360.12	GPSM1	0.0651033	8.18523e-25	2.8997e-20	2.03524
Global	ENSG00000186866.16	POFUT2	0.0425538	8.22424e-25	2.91352e-20	1.42209
Global	ENSG00000188021.8	UBQLN2	-0.0468979	8.37128e-25	2.96561e-20	56.5636
Global	ENSG00000136813.14	KIAA0368	-0.0509493	8.56386e-25	3.03383e-20	26.91
Global	ENSG00000206527.9	HACD2	-0.0569306	8.76939e-25	3.10664e-20	74.7104
Global	ENSG00000278845.4	MRPL45	-0.0505931	8.77716e-25	3.1094e-20	38.297
Global	ENSG00000277632.1	CCL3	0.248411	8.84699e-25	3.13413e-20	36.0883
Global	ENSG00000163806.15	SPDYA	0.0906996	8.85231e-25	3.13602e-20	28.7825
Global	ENSG00000079134.11	THOC1	0.0494941	9.50766e-25	3.36818e-20	0.214629
Global	ENSG00000130813.17	C19orf66	0.0646532	9.60556e-25	3.40287e-20	10.0861
Global	ENSG00000174145.7	NWD2	-0.189456	9.70429e-25	3.43784e-20	37.2442
Global	ENSG00000173545.4	ZNF622	-0.0630328	9.7338e-25	3.4483e-20	16.4515
Global	ENSG00000204843.12	DCTN1	-0.0401887	9.85005e-25	3.48948e-20	74.3612
Global	ENSG00000185515.14	BRCC3	-0.0494507	9.96584e-25	3.5305e-20	0.917821
Global	ENSG00000106305.9	AIMP2	-0.0875149	1.02564e-24	3.63344e-20	6.00924
Global	ENSG00000153339.13	TRAPPC8	-0.0477116	1.03926e-24	3.68167e-20	31.8292
Global	ENSG00000166170.9	BAG5	-0.047538	1.06321e-24	3.76652e-20	3.48089
Global	ENSG00000271503.5	CCL5	0.196832	1.12598e-24	3.98889e-20	35.8715
Global	ENSG00000196890.4	HIST3H2BB	0.255261	1.13363e-24	4.01599e-20	20.496
Global	ENSG00000168924.14	LETM1	-0.0662018	1.14404e-24	4.05289e-20	1.81148
Global	ENSG00000126003.6	PLAGL2	-0.0623958	1.20113e-24	4.25513e-20	32.1925
Global	ENSG00000144120.12	TMEM177	-0.0632193	1.20779e-24	4.27871e-20	119.679
Global	ENSG00000108010.11	GLRX3	-0.0412687	1.22643e-24	4.34475e-20	3.6129
Global	ENSG00000132680.10	KIAA0907	0.0496012	1.25702e-24	4.45313e-20	93.022
Global	ENSG00000107581.12	EIF3A	-0.0643162	1.27764e-24	4.52617e-20	14.7166
Global	ENSG00000155592.15	ZKSCAN2	-0.0684202	1.32735e-24	4.70226e-20	25.236
Global	ENSG00000157538.13	DSCR3	-0.0477553	1.36935e-24	4.85104e-20	9.4422
Global	ENSG00000164877.18	MICALL2	0.069052	1.39839e-24	4.95395e-20	1.43436
Global	ENSG00000239900.12	ADSL	-0.0429625	1.43801e-24	5.09431e-20	10.428
Global	ENSG00000145375.7	SPATA5	0.0553302	1.54228e-24	5.46367e-20	66.8951
Global	ENSG00000100220.11	RTCB	-0.0516715	1.56308e-24	5.53737e-20	18.4062
Global	ENSG00000183475.12	ASB7	-0.0378241	1.58894e-24	5.62899e-20	1.33948
Global	ENSG00000244734.3	HBB	0.388718	1.67427e-24	5.93129e-20	5.22546
Global	ENSG00000158815.10	FGF17	0.155276	1.75993e-24	6.23473e-20	22.0424
Global	ENSG00000132434.9	LANCL2	-0.0798286	1.83393e-24	6.49688e-20	55.3654
Global	ENSG00000163239.12	TDRD10	0.108906	1.88138e-24	6.66499e-20	94.4083
Global	ENSG00000170027.6	YWHAG	-0.063975	1.92667e-24	6.82543e-20	76.3268
Global	ENSG00000150048.10	CLEC1A	0.12985	1.93937e-24	6.87041e-20	10.0696
Global	ENSG00000091483.6	FH	-0.0598592	2.03969e-24	7.2258e-20	7.43666
Global	ENSG00000132305.20	IMMT	-0.050256	2.07493e-24	7.35065e-20	86.1439
Global	ENSG00000068028.17	RASSF1	0.0621878	2.08879e-24	7.39974e-20	50.3298
Global	ENSG00000157873.17	TNFRSF14	0.0746283	2.13786e-24	7.57357e-20	2.5567
Global	ENSG00000141577.13	CEP131	0.0629032	2.13946e-24	7.57925e-20	2.03444
Global	ENSG00000186951.16	PPARA	-0.0791203	2.1611e-24	7.65592e-20	4.57471
Global	ENSG00000163636.10	PSMD6	-0.0568901	2.17815e-24	7.71631e-20	64.0105
Global	ENSG00000211460.11	TSN	-0.0390001	2.19177e-24	7.76458e-20	120.426
Global	ENSG00000138757.14	G3BP2	-0.0524107	2.34735e-24	8.31572e-20	75.6428
Global	ENSG00000154723.12	ATP5J	-0.046687	2.35577e-24	8.34555e-20	20.9743
Global	ENSG00000159921.14	GNE	-0.0508586	2.37634e-24	8.41841e-20	36.2144
Global	ENSG00000131069.19	ACSS2	-0.0646737	2.46836e-24	8.7444e-20	29.5162
Global	ENSG00000244486.8	SCARF2	0.072736	2.52569e-24	8.94752e-20	20.4248
Global	ENSG00000174109.4	C16orf91	-0.0490791	2.60061e-24	9.21293e-20	1.41974
Global	ENSG00000042445.13	RETSAT	-0.106769	2.67326e-24	9.47031e-20	85.3421
Global	ENSG00000100104.13	SRRD	-0.0314645	2.79792e-24	9.91191e-20	24.3238
Global	ENSG00000102125.15	TAZ	0.0518403	2.81849e-24	9.9848e-20	1.61917
Global	ENSG00000130803.14	ZNF317	-0.0361661	2.96152e-24	1.04915e-19	9.14038
Global	ENSG00000132000.11	PODNL1	0.099101	2.97494e-24	1.0539e-19	13.9312
Global	ENSG00000134001.12	EIF2S1	-0.0560857	2.98632e-24	1.05793e-19	39.6572
Global	ENSG00000196449.3	YRDC	-0.0614704	3.14222e-24	1.11316e-19	37.8029
Global	ENSG00000139197.10	PEX5	-0.0554566	3.19467e-24	1.13174e-19	7.18868
Global	ENSG00000066777.8	ARFGEF1	-0.0315274	3.24519e-24	1.14964e-19	67.1735
Global	ENSG00000163877.10	SNIP1	-0.0414674	3.2656e-24	1.15687e-19	37.5344
Global	ENSG00000079999.13	KEAP1	-0.0547146	3.27249e-24	1.15931e-19	10.4861
Global	ENSG00000198707.14	CEP290	0.0647096	3.39148e-24	1.20147e-19	45.1331
Global	ENSG00000128709.12	HOXD9	0.107341	3.53533e-24	1.25242e-19	66.0686
Global	ENSG00000280789.1	PAGR1	0.0892273	3.62563e-24	1.28442e-19	29.816
Global	ENSG00000253710.2	ALG11	-0.0623026	3.69544e-24	1.30915e-19	52.0124
Global	ENSG00000244045.12	TMEM199	-0.0451458	3.71851e-24	1.31732e-19	28.3576
Global	ENSG00000174840.8	PDE12	-0.0606146	3.72352e-24	1.3191e-19	57.5563
Global	ENSG00000102466.15	FGF14	0.126702	3.82998e-24	1.35681e-19	11.9619
Global	ENSG00000137275.13	RIPK1	-0.0642401	3.97154e-24	1.40696e-19	3.06399
Global	ENSG00000184226.14	PCDH9	0.0740387	4.00579e-24	1.41909e-19	47.1339
Global	ENSG00000116141.15	MARK1	-0.0472546	4.06602e-24	1.44043e-19	28.292
Global	ENSG00000134107.4	BHLHE40	0.183772	4.22739e-24	1.4976e-19	4.97912
Global	ENSG00000144021.2	CIAO1	-0.0372476	4.26549e-24	1.51109e-19	96.2661
Global	ENSG00000130559.18	CAMSAP1	-0.0361026	4.28394e-24	1.51763e-19	2.48749
Global	ENSG00000159147.17	DONSON	0.0762107	4.32496e-24	1.53216e-19	13.1213
Global	ENSG00000101146.12	RAE1	-0.0357006	4.34836e-24	1.54045e-19	7.06496
Global	ENSG00000119688.20	ABCD4	0.0531715	4.35369e-24	1.54234e-19	32.7407
Global	ENSG00000084733.10	RAB10	-0.0513578	4.83771e-24	1.71381e-19	26.0341
Global	ENSG00000180423.4	HARBI1	-0.0771867	4.85989e-24	1.72166e-19	46.6029
Global	ENSG00000132361.16	CLUH	-0.0574376	5.08512e-24	1.80146e-19	2.68939
Global	ENSG00000113575.9	PPP2CA	-0.040208	5.09203e-24	1.8039e-19	47.3121
Global	ENSG00000115523.16	GNLY	0.248402	5.11219e-24	1.81104e-19	85.6943
Global	ENSG00000196455.7	PIK3R4	-0.0460593	5.12967e-24	1.81724e-19	67.5487
Global	ENSG00000148358.19	GPR107	-0.0302269	5.13098e-24	1.8177e-19	8.25455
Global	ENSG00000139719.9	VPS33A	-0.0597674	5.19034e-24	1.83873e-19	11.0088
Global	ENSG00000159140.19	SON	-0.0480289	5.36583e-24	1.9009e-19	13.1325
Global	ENSG00000073969.18	NSF	-0.0730174	5.54795e-24	1.96542e-19	36.5
Global	ENSG00000117593.9	DARS2	-0.0670542	5.80917e-24	2.05796e-19	75.0979
Global	ENSG00000127526.14	SLC35E1	-0.0420112	5.9321e-24	2.1015e-19	16.5498
Global	ENSG00000115661.13	STK16	-0.0453579	6.21229e-24	2.20076e-19	22.9438
Global	ENSG00000064763.10	FAR2	-0.0702425	6.42008e-24	2.27438e-19	29.1491
Global	ENSG00000147231.13	CXorf57	0.0642712	6.48651e-24	2.29791e-19	49.3615
Global	ENSG00000275152.4	CCL16	0.16477	6.55778e-24	2.32316e-19	35.9765
Global	ENSG00000106588.10	PSMA2	-0.0469939	6.58112e-24	2.33143e-19	42.9169
Global	ENSG00000048707.13	VPS13D	-0.0546018	6.58714e-24	2.33356e-19	12.2301
Global	ENSG00000185905.3	C16orf54	-0.173397	7.1646e-24	2.53813e-19	29.7425
Global	ENSG00000185009.12	AP3M1	-0.0416457	7.81591e-24	2.76886e-19	59.6464
Global	ENSG00000128710.5	HOXD10	0.142726	7.97394e-24	2.82485e-19	66.0736
Global	ENSG00000129696.12	TTI2	-0.0559225	8.03913e-24	2.84794e-19	33.4734
Global	ENSG00000103978.15	TMEM87A	-0.043087	8.17432e-24	2.89584e-19	42.2105
Global	ENSG00000179950.13	PUF60	-0.0406167	8.42467e-24	2.98453e-19	1.30878
Global	ENSG00000099968.17	BCL2L13	-0.0581524	8.45185e-24	2.99415e-19	17.6289
Global	ENSG00000173209.22	AHSA2	0.0788927	8.73009e-24	3.09272e-19	61.1774
Global	ENSG00000149633.11	KIAA1755	0.123978	8.91014e-24	3.15651e-19	26.1834
Global	ENSG00000177889.9	UBE2N	-0.0401394	8.98766e-24	3.18397e-19	39.833
Global	ENSG00000137947.11	GTF2B	-0.0460001	9.08208e-24	3.21742e-19	88.8529
Global	ENSG00000198821.10	CD247	0.149644	9.43537e-24	3.34257e-19	81.4378
Global	ENSG00000138771.14	SHROOM3	-0.0914439	9.55212e-24	3.38394e-19	76.4351
Global	ENSG00000107745.17	MICU1	-0.0379489	9.57793e-24	3.39308e-19	61.1712
Global	ENSG00000138796.16	HADH	-0.0702766	9.68935e-24	3.43255e-19	82.1794
Global	ENSG00000150045.11	KLRF1	0.178279	9.73721e-24	3.4495e-19	9.82748
Global	ENSG00000175166.16	PSMD2	-0.0573149	9.74239e-24	3.45134e-19	13.9865
Global	ENSG00000198356.11	ASNA1	-0.0497206	9.787e-24	3.46714e-19	12.7371
Global	ENSG00000177352.9	CCDC71	-0.0626321	9.86421e-24	3.4945e-19	49.1625
Global	ENSG00000196821.9	C6orf106	-0.0559497	9.9862e-24	3.53771e-19	34.5873
Global	ENSG00000163249.11	CCNYL1	-0.0918231	9.99779e-24	3.54182e-19	34.4317
Global	ENSG00000105953.14	OGDH	-0.062668	1.0134e-23	3.59006e-19	44.6066
Global	ENSG00000105717.13	PBX4	0.0814442	1.02344e-23	3.62564e-19	19.5617
Global	ENSG00000140259.6	MFAP1	-0.0550271	1.02494e-23	3.63097e-19	43.8045
Global	ENSG00000131844.15	MCCC2	-0.0683403	1.04592e-23	3.70527e-19	71.5873
Global	ENSG00000187566.5	NHLRC1	-0.114761	1.08027e-23	3.82697e-19	18.1204
Global	ENSG00000061676.14	NCKAP1	-0.0546086	1.09844e-23	3.89133e-19	59.1547
Global	ENSG00000123200.16	ZC3H13	-0.0490443	1.13165e-23	4.00898e-19	45.9545
Global	ENSG00000010256.10	UQCRC1	-0.0548264	1.13356e-23	4.01575e-19	48.599
Global	ENSG00000115446.11	UNC50	-0.0397027	1.16248e-23	4.1182e-19	98.6086
Global	ENSG00000147457.13	CHMP7	-0.0397961	1.17211e-23	4.1523e-19	23.2436
Global	ENSG00000149823.8	VPS51	-0.0497434	1.18828e-23	4.20962e-19	65.0894
Global	ENSG00000116819.6	TFAP2E	0.0824039	1.1904e-23	4.21712e-19	35.5734
Global	ENSG00000103995.13	CEP152	0.078216	1.21973e-23	4.321e-19	48.7129
Global	ENSG00000266265.2	KLF14	-0.142241	1.2283e-23	4.35138e-19	28.6119
Global	ENSG00000101986.11	ABCD1	-0.0725584	1.25658e-23	4.45156e-19	2.29613
Global	ENSG00000174903.15	RAB1B	-0.0395446	1.28171e-23	4.54057e-19	66.2685
Global	ENSG00000163235.15	TGFA	-0.091701	1.28187e-23	4.54116e-19	70.4473
Global	ENSG00000004142.11	POLDIP2	-0.0376201	1.28906e-23	4.56664e-19	28.3472
Global	ENSG00000136827.11	TOR1A	-0.0483561	1.29691e-23	4.59442e-19	8.57058
Global	ENSG00000147124.12	ZNF41	-0.0462787	1.32025e-23	4.67712e-19	47.4459
Global	ENSG00000125630.15	POLR1B	-0.077264	1.33799e-23	4.73995e-19	112.542
Global	ENSG00000204519.10	ZNF551	-0.045129	1.34545e-23	4.7664e-19	0.900315
Global	ENSG00000161057.11	PSMC2	-0.0463579	1.45524e-23	5.15534e-19	55.9766
Global	ENSG00000104643.9	MTMR9	-0.037032	1.49856e-23	5.3088e-19	11.2851
Global	ENSG00000175203.15	DCTN2	-0.0354557	1.49911e-23	5.31076e-19	57.5301
Global	ENSG00000111237.18	VPS29	-0.0422809	1.51345e-23	5.36155e-19	22.7737
Global	ENSG00000064703.11	DDX20	-0.0516248	1.53798e-23	5.44846e-19	111.756
Global	ENSG00000139644.12	TMBIM6	-0.0438907	1.5658e-23	5.54701e-19	49.7077
Global	ENSG00000164332.7	UBLCP1	-0.0588579	1.57317e-23	5.57312e-19	22.2522
Global	ENSG00000171135.13	JAGN1	-0.0685572	1.57687e-23	5.58623e-19	9.89055
Global	ENSG00000166908.17	PIP4K2C	-0.0423512	1.60623e-23	5.69022e-19	57.5912
Global	ENSG00000135525.18	MAP7	-0.0678716	1.62945e-23	5.7725e-19	34.2553
Global	ENSG00000169955.7	ZNF747	-0.0478072	1.83837e-23	6.51262e-19	30.5304
Global	ENSG00000116688.16	MFN2	-0.0490194	1.87339e-23	6.63669e-19	11.9802
Global	ENSG00000111716.12	LDHB	-0.0644807	1.88704e-23	6.68501e-19	21.6353
Global	ENSG00000174276.6	ZNHIT2	-0.0648863	1.89022e-23	6.69629e-19	65.1164
Global	ENSG00000140157.14	NIPA2	-0.0573645	1.95933e-23	6.94113e-19	22.8386
Global	ENSG00000090263.15	MRPS33	-0.0493733	2.01821e-23	7.14972e-19	18.3307
Global	ENSG00000168802.12	CHTF8	-0.0480072	2.02834e-23	7.18561e-19	21.2058
Global	ENSG00000140464.19	PML	0.0640428	2.10748e-23	7.46597e-19	27.9434
Global	ENSG00000100453.12	GZMB	0.241875	2.13468e-23	7.56232e-19	24.631
Global	ENSG00000166501.12	PRKCB	-0.101103	2.24012e-23	7.93584e-19	23.836
Global	ENSG00000168612.4	ZSWIM1	-0.0554497	2.25863e-23	8.00143e-19	18.5589
Global	ENSG00000178952.10	TUFM	-0.0447606	2.26242e-23	8.01485e-19	28.8424
Global	ENSG00000115514.11	TXNDC9	-0.0617494	2.31495e-23	8.20093e-19	99.319
Global	ENSG00000130935.9	NOL11	-0.0449425	2.32656e-23	8.24208e-19	15.5129
Global	ENSG00000160703.15	NLRX1	-0.0565864	2.34596e-23	8.3108e-19	15.9026
Global	ENSG00000211694.2	TRGV10	0.197589	2.39856e-23	8.49713e-19	38.2998
Global	ENSG00000115464.14	USP34	-0.0649258	2.45271e-23	8.68899e-19	61.1929
Global	ENSG00000142507.9	PSMB6	-0.0497296	2.53241e-23	8.9713e-19	4.79614
Global	ENSG00000140987.19	ZSCAN32	-0.0627968	2.61575e-23	9.26657e-19	3.38208
Global	ENSG00000105855.9	ITGB8	0.0841109	2.65357e-23	9.40052e-19	20.3307
Global	ENSG00000048540.14	LMO3	0.111013	2.68692e-23	9.51869e-19	16.5484
Global	ENSG00000127125.8	PPCS	-0.0499206	2.72999e-23	9.67128e-19	42.4563
Global	ENSG00000119487.16	MAPKAP1	-0.0432864	2.75536e-23	9.76113e-19	12.6875
Global	ENSG00000148399.12	DPH7	0.0508266	2.82046e-23	9.99175e-19	0.815782
Global	ENSG00000118900.14	UBN1	-0.0416872	2.87809e-23	1.01959e-18	4.84666
Global	ENSG00000069329.16	VPS35	-0.0429646	2.9051e-23	1.02916e-18	43.6492
Global	ENSG00000153767.9	GTF2E1	-0.0585697	2.91647e-23	1.03319e-18	77.5125
Global	ENSG00000185818.7	NAT8L	-0.132964	2.93659e-23	1.04032e-18	2.05951
Global	ENSG00000108773.10	KAT2A	0.0879319	2.96705e-23	1.05111e-18	41.1361
Global	ENSG00000155428.12	TRIM74	0.129234	2.97009e-23	1.05218e-18	72.9595
Global	ENSG00000170191.4	NANP	-0.0532712	3.01329e-23	1.06749e-18	25.6129
Global	ENSG00000180318.3	ALX1	0.100628	3.02734e-23	1.07247e-18	47.9735
Global	ENSG00000167985.6	SDHAF2	-0.044756	3.05166e-23	1.08108e-18	61.43
Global	ENSG00000180644.7	PRF1	0.183568	3.05202e-23	1.08121e-18	63.1946
Global	ENSG00000112365.4	ZBTB24	-0.0513539	3.08851e-23	1.09414e-18	61.3227
Global	ENSG00000186340.14	THBS2	0.13038	3.09434e-23	1.0962e-18	1.55194
Global	ENSG00000126883.16	NUP214	-0.0489694	3.1144e-23	1.10331e-18	7.16005
Global	ENSG00000144810.15	COL8A1	0.093218	3.16156e-23	1.12001e-18	98.4963
Global	ENSG00000100426.6	ZBED4	-0.0416013	3.24275e-23	1.14878e-18	0.92839
Global	ENSG00000138050.14	THUMPD2	0.0455172	3.24822e-23	1.15071e-18	39.7363
Global	ENSG00000141378.14	PTRH2	-0.0675241	3.26531e-23	1.15677e-18	23.55
Global	ENSG00000110344.9	UBE4A	-0.0620309	3.35229e-23	1.18758e-18	16.6874
Global	ENSG00000114573.9	ATP6V1A	-0.0567413	3.36188e-23	1.19098e-18	84.4835
Global	ENSG00000145868.16	FBXO38	-0.0466583	3.36516e-23	1.19214e-18	33.0954
Global	ENSG00000092330.15	TINF2	-0.0462994	3.41923e-23	1.2113e-18	24.2396
Global	ENSG00000123983.13	ACSL3	-0.042918	3.48135e-23	1.2333e-18	19.2489
Global	ENSG00000159167.11	STC1	0.266185	3.50902e-23	1.2431e-18	23.8419
Global	ENSG00000179335.18	CLK3	0.0418347	3.54208e-23	1.25482e-18	27.3458
Global	ENSG00000135932.10	CAB39	-0.0460247	3.57694e-23	1.26717e-18	11.3725
Global	ENSG00000147416.10	ATP6V1B2	-0.0629996	3.58588e-23	1.27034e-18	20.1974
Global	ENSG00000150712.10	MTMR12	-0.0385463	3.6449e-23	1.29124e-18	32.227
Global	ENSG00000198301.11	SDAD1	-0.0459677	3.69255e-23	1.30812e-18	75.9411
Global	ENSG00000246922.8	UBAP1L	0.0713529	3.88993e-23	1.37805e-18	36.876
Global	ENSG00000110811.19	P3H3	0.0792892	3.91079e-23	1.38543e-18	6.82841
Global	ENSG00000099940.11	SNAP29	-0.0543024	4.18995e-23	1.48433e-18	20.859
Global	ENSG00000171865.9	RNASEH1	-0.059362	4.25266e-23	1.50655e-18	3.54479
Global	ENSG00000103253.17	HAGHL	0.0907246	4.30964e-23	1.52673e-18	0.726935
Global	ENSG00000136143.14	SUCLA2	-0.0525935	4.30973e-23	1.52677e-18	47.9365
Global	ENSG00000150477.14	KIAA1328	0.0600552	4.36147e-23	1.54509e-18	36.8292
Global	ENSG00000155903.11	RASA2	0.051475	4.4097e-23	1.56218e-18	56.6802
Global	ENSG00000166181.12	API5	-0.0316739	4.46694e-23	1.58246e-18	43.312
Global	ENSG00000125744.11	RTN2	-0.076829	4.52218e-23	1.60203e-18	13.1206
Global	ENSG00000105887.10	MTPN	-0.0387506	4.55062e-23	1.6121e-18	23.3686
Global	ENSG00000185651.14	UBE2L3	-0.0389354	4.62953e-23	1.64006e-18	21.5675
Global	ENSG00000131779.10	PEX11B	-0.0524587	4.72636e-23	1.67436e-18	103.038
Global	ENSG00000105723.11	GSK3A	-0.0397075	4.76009e-23	1.68631e-18	16.375
Global	ENSG00000159720.11	ATP6V0D1	-0.0601203	4.88798e-23	1.73162e-18	22.8571
Global	ENSG00000180329.13	CCDC43	-0.0371816	5.03398e-23	1.78334e-18	38.5678
Global	ENSG00000197170.9	PSMD12	-0.0546769	5.18631e-23	1.8373e-18	15.8908
Global	ENSG00000069493.14	CLEC2D	0.103969	5.40703e-23	1.91549e-18	9.66497
Global	ENSG00000143294.14	PRCC	-0.0298313	5.51913e-23	1.95521e-18	92.1556
Global	ENSG00000137731.13	FXYD2	0.124496	5.55616e-23	1.96832e-18	17.2579
Global	ENSG00000109016.17	DHRS7B	-0.0521236	5.71054e-23	2.02302e-18	21.1234
Global	ENSG00000132603.13	NIP7	-0.0736846	5.84066e-23	2.06911e-18	20.9952
Global	ENSG00000139597.17	N4BP2L1	0.0884136	5.86981e-23	2.07944e-18	32.4007
Global	ENSG00000186352.8	ANKRD37	0.124358	6.69506e-23	2.37179e-18	4.81553
Global	ENSG00000088448.14	ANKRD10	0.0539823	6.92074e-23	2.45174e-18	3.44926
Global	ENSG00000128731.15	HERC2	-0.0510608	7.11581e-23	2.52085e-18	28.111
Global	ENSG00000158828.7	PINK1	-0.0689013	7.31368e-23	2.59094e-18	20.6335
Global	ENSG00000108671.9	PSMD11	-0.0460194	7.47259e-23	2.64724e-18	32.4469
Global	ENSG00000023734.10	STRAP	-0.0477383	7.51126e-23	2.66094e-18	15.8824
Global	ENSG00000105341.18	ATP5SL	-0.0415906	7.60722e-23	2.69493e-18	17.1769
Global	ENSG00000062650.17	WAPL	-0.0370071	7.77375e-23	2.75393e-18	47.2756
Global	ENSG00000269190.5	FBXO17	0.0593722	8.0101e-23	2.83766e-18	19.6417
Global	ENSG00000155363.18	MOV10	0.0615338	8.02639e-23	2.84343e-18	112.673
Global	ENSG00000155008.13	APOOL	-0.0502593	8.06282e-23	2.85633e-18	70.9476
Global	ENSG00000040633.12	PHF23	-0.0581117	8.27725e-23	2.9323e-18	7.23503
Global	ENSG00000182473.21	EXOC7	-0.0346182	8.3788e-23	2.96827e-18	7.13586
Global	ENSG00000171612.6	SLC25A33	-0.0820744	8.57016e-23	3.03607e-18	9.53948
Global	ENSG00000162521.18	RBBP4	-0.0280398	8.58516e-23	3.04138e-18	32.6511
Global	ENSG00000186105.7	LRRC70	0.11325	8.6123e-23	3.051e-18	62.5795
Global	ENSG00000204969.6	PCDHA2	0.122184	8.78282e-23	3.1114e-18	40.7408
Global	ENSG00000198146.4	ZNF770	-0.0571919	8.86052e-23	3.13893e-18	34.9783
Global	ENSG00000122729.18	ACO1	-0.0755127	8.91248e-23	3.15733e-18	32.3846
Global	ENSG00000113161.15	HMGCR	-0.0694647	9.82054e-23	3.47902e-18	75.3363
Global	ENSG00000265354.3	TIMM23	-0.0477695	9.97462e-23	3.53361e-18	45.9724
Global	ENSG00000181104.6	F2R	0.0857665	1.02652e-22	3.63654e-18	76.716
Global	ENSG00000197776.7	KLHDC1	0.0661623	1.03459e-22	3.66512e-18	49.6931
Global	ENSG00000125726.10	CD70	0.175469	1.08758e-22	3.85285e-18	6.58318
Global	ENSG00000102870.5	ZNF629	-0.0656394	1.1134e-22	3.94435e-18	30.7784
Global	ENSG00000183762.12	KREMEN1	-0.0594745	1.12813e-22	3.99651e-18	21.6501
Global	ENSG00000131828.13	PDHA1	-0.0510475	1.13038e-22	4.00448e-18	19.3439
Global	ENSG00000140265.12	ZSCAN29	-0.043985	1.17085e-22	4.14784e-18	43.3582
Global	ENSG00000184432.9	COPB2	-0.052497	1.20903e-22	4.28312e-18	58.9058
Global	ENSG00000138071.13	ACTR2	-0.05074	1.22166e-22	4.32785e-18	65.2278
Global	ENSG00000139697.13	SBNO1	-0.0400218	1.26198e-22	4.4707e-18	9.92487
Global	ENSG00000160305.17	DIP2A	0.0432662	1.29171e-22	4.57603e-18	0.140131
Global	ENSG00000113163.15	COL4A3BP	-0.0467892	1.30179e-22	4.61171e-18	75.3685
Global	ENSG00000153147.5	SMARCA5	-0.0392336	1.30586e-22	4.62613e-18	46.6571
Global	ENSG00000167315.17	ACAA2	-0.0862115	1.31688e-22	4.66518e-18	30.5593
Global	ENSG00000137522.17	RNF121	-0.029516	1.31899e-22	4.67265e-18	63.089
Global	ENSG00000100393.12	EP300	-0.0490478	1.37542e-22	4.87257e-18	9.63839
Global	ENSG00000116133.11	DHCR24	-0.109332	1.37752e-22	4.88e-18	54.8496
Global	ENSG00000175106.16	TVP23C	0.0838053	1.4314e-22	5.07088e-18	15.5023
Global	ENSG00000213341.10	CHUK	-0.0583381	1.45038e-22	5.1381e-18	33.5678
Global	ENSG00000177156.10	TALDO1	-0.0857017	1.47051e-22	5.20941e-18	0.747328
Global	ENSG00000167604.13	NFKBID	0.0985934	1.4873e-22	5.2689e-18	22.717
Global	ENSG00000173418.11	NAA20	-0.045261	1.49007e-22	5.27871e-18	20.0171
Global	ENSG00000187605.15	TET3	-0.0548012	1.51522e-22	5.36781e-18	73.9864
Global	ENSG00000138698.14	RAP1GDS1	-0.0402198	1.52108e-22	5.38857e-18	91.7707
Global	ENSG00000177613.8	CSTF2T	-0.0676988	1.56775e-22	5.5539e-18	51.6955
Global	ENSG00000004487.15	KDM1A	-0.0280611	1.66161e-22	5.88641e-18	23.0194
Global	ENSG00000169403.11	PTAFR	-0.182696	1.70607e-22	6.04391e-18	28.1472
Global	ENSG00000176907.4	C8orf4	0.205904	1.72414e-22	6.10795e-18	40.1535
Global	ENSG00000125149.11	C16orf70	-0.0421428	1.79741e-22	6.3675e-18	23.1902
Global	ENSG00000112511.17	PHF1	0.0545193	1.80078e-22	6.37944e-18	33.4104
Global	ENSG00000138413.13	IDH1	-0.102833	1.82546e-22	6.46688e-18	33.9275
Global	ENSG00000100522.8	GNPNAT1	-0.0600362	1.84233e-22	6.52662e-18	52.7752
Global	ENSG00000116221.15	MRPL37	-0.0356702	1.85316e-22	6.565e-18	54.184
Global	ENSG00000204568.11	MRPS18B	-0.0464639	1.87588e-22	6.64548e-18	30.6177
Global	ENSG00000124333.15	VAMP7	-0.0441272	1.89482e-22	6.7126e-18	0.097126
Global	ENSG00000110107.8	PRPF19	-0.045846	1.91105e-22	6.77007e-18	60.8907
Global	ENSG00000011114.14	BTBD7	-0.0387412	1.931e-22	6.84076e-18	13.7106
Global	ENSG00000128268.11	MGAT3	-0.0834135	1.93359e-22	6.84993e-18	11.3263
Global	ENSG00000119630.13	PGF	0.102736	1.94731e-22	6.89852e-18	32.0879
Global	ENSG00000136925.14	TSTD2	-0.0523398	1.9688e-22	6.97466e-18	40.7611
Global	ENSG00000078070.12	MCCC1	-0.0768927	2.04997e-22	7.26221e-18	15.1795
Global	ENSG00000171475.13	WIPF2	-0.0366142	2.0899e-22	7.40369e-18	40.2193
Global	ENSG00000177628.15	GBA	-0.0680761	2.09887e-22	7.43544e-18	93.7117
Global	ENSG00000083099.10	LYRM2	-0.0508161	2.11002e-22	7.47497e-18	81.1672
Global	ENSG00000168036.16	CTNNB1	-0.0355792	2.1748e-22	7.70445e-18	41.1948
Global	ENSG00000130311.10	DDA1	-0.0417135	2.20143e-22	7.7988e-18	17.3095
Global	ENSG00000108788.11	MLX	-0.0544461	2.20953e-22	7.82749e-18	40.6842
Global	ENSG00000169258.6	GPRIN1	-0.0983699	2.27099e-22	8.04522e-18	4.92813
Global	ENSG00000171428.13	NAT1	-0.107024	2.28692e-22	8.10163e-18	18.1705
Global	ENSG00000163807.5	KIAA1143	-0.0466022	2.31787e-22	8.2113e-18	44.7377
Global	ENSG00000172458.4	IL17D	0.130578	2.34761e-22	8.31664e-18	20.704
Global	ENSG00000049656.13	CLPTM1L	-0.0475412	2.35944e-22	8.35854e-18	1.31774
Global	ENSG00000181450.17	ZNF678	0.0660937	2.38285e-22	8.44147e-18	21.279
Global	ENSG00000105173.13	CCNE1	-0.0687135	2.42117e-22	8.57725e-18	28.7933
Global	ENSG00000178055.11	PRSS42	0.16976	2.47141e-22	8.75521e-18	46.8295
Global	ENSG00000174574.15	AKIRIN1	-0.0569782	2.55309e-22	9.04458e-18	38.9912
Global	ENSG00000001084.10	GCLC	-0.0731196	2.58501e-22	9.15765e-18	53.4973
Global	ENSG00000188997.7	KCTD21	-0.0726783	2.59035e-22	9.17659e-18	56.8978
Global	ENSG00000111667.13	USP5	-0.0451429	2.77563e-22	9.83296e-18	6.85213
Global	ENSG00000184992.10	BRI3BP	-0.0790259	2.88214e-22	1.02103e-17	8.24408
Global	ENSG00000197037.10	ZSCAN25	-0.0417971	2.8975e-22	1.02647e-17	59.7136
Global	ENSG00000219607.3	PPP1R3G	0.0991154	2.94536e-22	1.04342e-17	5.08458
Global	ENSG00000143621.16	ILF2	-0.0495266	3.13381e-22	1.11018e-17	95.2854
Global	ENSG00000170473.16	PYM1	-0.044299	3.17398e-22	1.12441e-17	55.9014
Global	ENSG00000148411.7	NACC2	-0.0751998	3.30513e-22	1.17087e-17	2.29943
Global	ENSG00000162757.4	C1orf74	-0.0592765	3.31574e-22	1.17463e-17	39.1719
Global	ENSG00000131943.17	C19orf12	-0.0523583	3.35907e-22	1.18998e-17	28.9018
Global	ENSG00000132424.14	PNISR	0.0576154	3.39062e-22	1.20116e-17	71.3896
Global	ENSG00000078140.13	UBE2K	-0.0385921	3.39236e-22	1.20178e-17	39.698
Global	ENSG00000197894.10	ADH5	-0.0727534	3.39679e-22	1.20335e-17	91.1258
Global	ENSG00000138463.8	DIRC2	-0.0701024	3.46574e-22	1.22777e-17	75.4144
Global	ENSG00000156515.21	HK1	-0.0599251	3.52652e-22	1.24931e-17	64.3955
Global	ENSG00000142751.14	GPN2	-0.0369119	3.58656e-22	1.27057e-17	26.8763
Global	ENSG00000076685.18	NT5C2	-0.045275	3.58999e-22	1.27179e-17	30.6041
Global	ENSG00000120324.8	PCDHB10	0.0738985	3.64084e-22	1.28981e-17	40.3426
Global	ENSG00000077721.15	UBE2A	-0.0317887	3.68553e-22	1.30564e-17	36.4565
Global	ENSG00000103342.12	GSPT1	-0.0524343	3.69619e-22	1.30941e-17	11.8681
Global	ENSG00000100462.15	PRMT5	-0.0643917	3.96707e-22	1.40538e-17	22.9222
Global	ENSG00000102901.12	CENPT	0.0468867	4.01847e-22	1.42358e-17	22.4905
Global	ENSG00000198700.9	IPO9	-0.0335291	4.0406e-22	1.43142e-17	47.0721
Global	ENSG00000163444.11	TMEM183A	-0.0384535	4.07972e-22	1.44528e-17	45.9316
Global	ENSG00000134243.11	SORT1	-0.112564	4.09981e-22	1.4524e-17	109.31
Global	ENSG00000167986.13	DDB1	-0.0430621	4.17385e-22	1.47863e-17	61.2995
Global	ENSG00000142949.16	PTPRF	-0.0587865	4.29925e-22	1.52305e-17	43.5252
Global	ENSG00000110048.11	OSBP	-0.0379206	4.33737e-22	1.53656e-17	59.5744
Global	ENSG00000104859.14	CLASRP	0.0491831	4.39284e-22	1.55621e-17	13.5467
Global	ENSG00000176422.13	SPRYD4	-0.0446015	4.41239e-22	1.56313e-17	56.4686
Global	ENSG00000133020.4	MYH8	0.167164	4.42414e-22	1.5673e-17	10.3903
Global	ENSG00000197608.11	ZNF841	0.0760441	4.45875e-22	1.57956e-17	6.52185
Global	ENSG00000140931.19	CMTM3	0.0586161	4.46322e-22	1.58114e-17	23.7245
Global	ENSG00000081760.16	AACS	-0.0723771	4.48096e-22	1.58743e-17	8.13199
Global	ENSG00000138663.8	COPS4	-0.0366158	4.52841e-22	1.60423e-17	83.0344
Global	ENSG00000141279.15	NPEPPS	-0.05023	4.57417e-22	1.62045e-17	35.6342
Global	ENSG00000167085.11	PHB	-0.055315	4.80683e-22	1.70287e-17	33.8425
Global	ENSG00000139651.10	ZNF740	-0.0457501	4.83878e-22	1.71419e-17	53.1807
Global	ENSG00000091106.18	NLRC4	-0.159231	4.97759e-22	1.76336e-17	32.2245
Global	ENSG00000133740.10	E2F5	0.0874549	5.05479e-22	1.79071e-17	59.9215
Global	ENSG00000096401.7	CDC5L	-0.0397127	5.1816e-22	1.83564e-17	44.3875
Global	ENSG00000089692.8	LAG3	0.117662	5.19764e-22	1.84132e-17	6.77252
Global	ENSG00000213965.3	NUDT19	-0.0423364	5.22685e-22	1.85167e-17	25.9038
Global	ENSG00000185728.16	YTHDF3	-0.0357164	5.23089e-22	1.8531e-17	63.1686
Global	ENSG00000148925.10	BTBD10	-0.0408415	5.25711e-22	1.86238e-17	13.388
Global	ENSG00000147912.12	FBXO10	-0.0431556	5.29519e-22	1.87587e-17	37.5109
Global	ENSG00000168264.10	IRF2BP2	0.0641719	5.50148e-22	1.94895e-17	14.3469
Global	ENSG00000133226.16	SRRM1	0.0407969	5.62321e-22	1.99208e-17	24.6317
Global	ENSG00000173153.13	ESRRA	-0.0610063	5.71204e-22	2.02355e-17	64.3056
Global	ENSG00000147138.1	GPR174	0.203779	5.77099e-22	2.04443e-17	76.8687
Global	ENSG00000169446.5	MMGT1	-0.0493858	5.9224e-22	2.09807e-17	20.0668
Global	ENSG00000134575.9	ACP2	-0.0583545	5.94247e-22	2.10518e-17	47.2393
Global	ENSG00000087448.9	KLHL42	-0.0500813	5.98203e-22	2.11919e-17	27.78
Global	ENSG00000151338.18	MIPOL1	0.0511666	6.16401e-22	2.18366e-17	37.1979
Global	ENSG00000029993.14	HMGB3	-0.0914912	6.21312e-22	2.20106e-17	5.05012
Global	ENSG00000243716.10	NPIPB5	0.0838753	6.32887e-22	2.24206e-17	22.5049
Global	ENSG00000126067.11	PSMB2	-0.038387	6.56344e-22	2.32516e-17	35.5995
Global	ENSG00000100347.14	SAMM50	-0.0417785	6.63603e-22	2.35088e-17	6.80794
Global	ENSG00000105374.9	NKG7	0.210494	6.64348e-22	2.35352e-17	7.2449
Global	ENSG00000168779.19	SHOX2	0.0935681	6.9018e-22	2.44503e-17	40.1891
Global	ENSG00000197321.14	SVIL	-0.0732748	7.22403e-22	2.55918e-17	29.4573
Global	ENSG00000198911.11	SREBF2	-0.0510668	7.23634e-22	2.56355e-17	8.91116
Global	ENSG00000108061.11	SHOC2	-0.0400557	7.25586e-22	2.57046e-17	22.7838
Global	ENSG00000101082.13	SLA2	0.137505	8.01013e-22	2.83767e-17	27.798
Global	ENSG00000183597.15	TANGO2	-0.0493317	8.21983e-22	2.91196e-17	20.017
Global	ENSG00000108064.10	TFAM	-0.0416747	8.41143e-22	2.97983e-17	58.385
Global	ENSG00000115233.11	PSMD14	-0.0620095	8.51311e-22	3.01585e-17	80.7818
Global	ENSG00000173402.11	DAG1	-0.0534156	8.60657e-22	3.04896e-17	49.4687
Global	ENSG00000269343.6	ZNF587B	-0.0863086	8.70276e-22	3.08304e-17	0.771378
Global	ENSG00000103549.21	RNF40	-0.0395748	8.94671e-22	3.16946e-17	30.7631
Global	ENSG00000127080.9	IPPK	-0.0521934	9.06283e-22	3.2106e-17	45.7245
Global	ENSG00000106538.9	RARRES2	0.0958629	9.08062e-22	3.2169e-17	9.0043
Global	ENSG00000103415.11	HMOX2	-0.0608705	9.11346e-22	3.22853e-17	4.47592
Global	ENSG00000183137.14	CEP57L1	0.0502056	9.21057e-22	3.26294e-17	61.642
Global	ENSG00000103381.11	CPPED1	-0.0893466	9.31519e-22	3.3e-17	12.6598
Global	ENSG00000129255.15	MPDU1	-0.0614258	9.46542e-22	3.35322e-17	7.58353
Global	ENSG00000066322.14	ELOVL1	-0.0589107	9.47803e-22	3.35769e-17	43.3634
Global	ENSG00000114395.10	CYB561D2	-0.0747067	9.74281e-22	3.45149e-17	50.3511
Global	ENSG00000006025.11	OSBPL7	0.0794479	9.81655e-22	3.47761e-17	35.4356
Global	ENSG00000122140.10	MRPS2	-0.036917	9.83197e-22	3.48307e-17	2.89004
Global	ENSG00000138834.12	MAPK8IP3	0.0513557	9.9202e-22	3.51433e-17	1.70618
Global	ENSG00000080200.9	CRYBG3	-0.0701842	9.97451e-22	3.53357e-17	97.822
Global	ENSG00000009307.15	CSDE1	-0.0446856	1.0006e-21	3.54474e-17	114.717
Global	ENSG00000160446.18	ZDHHC12	-0.0789278	1.03632e-21	3.67127e-17	9.67059
Global	ENSG00000160075.11	SSU72	-0.0393908	1.08607e-21	3.8475e-17	1.54167
Global	ENSG00000127423.10	AUNIP	-0.0727915	1.15413e-21	4.08861e-17	25.834
Global	ENSG00000197536.11	C5orf56	0.0734572	1.15808e-21	4.10262e-17	49.0496
Global	ENSG00000161010.14	MRNIP	0.0618357	1.1768e-21	4.16894e-17	1.67937
Global	ENSG00000164068.15	RNF123	-0.0501604	1.18228e-21	4.18835e-17	49.6895
Global	ENSG00000112339.14	HBS1L	-0.0387671	1.18588e-21	4.2011e-17	35.7029
Global	ENSG00000157211.11	CDCP2	0.124416	1.1865e-21	4.20328e-17	54.133
Global	ENSG00000021776.10	AQR	-0.0318536	1.20946e-21	4.28463e-17	34.8518
Global	ENSG00000001630.15	CYP51A1	-0.108956	1.24321e-21	4.40419e-17	67.203
Global	ENSG00000158882.14	TOMM40L	-0.0538248	1.27964e-21	4.53326e-17	87.7261
Global	ENSG00000198089.15	SFI1	0.054101	1.28311e-21	4.54553e-17	19.2
Global	ENSG00000155962.12	CLIC2	0.0848265	1.31903e-21	4.67281e-17	0.706238
Global	ENSG00000108395.13	TRIM37	-0.0500385	1.46674e-21	5.19608e-17	24.1508
Global	ENSG00000156983.15	BRPF1	-0.0400628	1.55368e-21	5.50407e-17	9.73173
Global	ENSG00000206172.8	HBA1	0.375829	1.5871e-21	5.62245e-17	0.176679
Global	ENSG00000179363.6	TMEM31	0.116503	1.64637e-21	5.83244e-17	52.3269
Global	ENSG00000196659.9	TTC30B	-0.100292	1.64935e-21	5.84298e-17	64.6405
Global	ENSG00000164976.8	KIAA1161	-0.121021	1.67277e-21	5.92596e-17	34.3667
Global	ENSG00000065000.15	AP3D1	-0.037965	1.67963e-21	5.95024e-17	2.10099
Global	ENSG00000164961.15	WASHC5	-0.0554212	1.73372e-21	6.14189e-17	20.047
Global	ENSG00000117385.15	P3H1	0.0476891	1.74329e-21	6.17577e-17	42.7463
Global	ENSG00000168679.17	SLC16A4	0.0715696	1.74487e-21	6.18136e-17	110.363
Global	ENSG00000003756.16	RBM5	0.0449568	1.74887e-21	6.19556e-17	50.0889
Global	ENSG00000128594.7	LRRC4	-0.10949	1.80902e-21	6.40862e-17	31.3139
Global	ENSG00000099985.3	OSM	0.17772	1.84087e-21	6.52146e-17	20.5516
Global	ENSG00000104142.10	VPS18	-0.0537648	1.87861e-21	6.65517e-17	40.8944
Global	ENSG00000117360.12	PRPF3	0.0439701	1.89657e-21	6.71878e-17	98.6032
Global	ENSG00000089195.14	TRMT6	-0.0711139	1.92217e-21	6.80948e-17	5.93723
Global	ENSG00000100304.12	TTLL12	-0.0654995	1.98476e-21	7.03122e-17	7.63133
Global	ENSG00000138231.12	DBR1	-0.0600092	2.02345e-21	7.16826e-17	60.1206
Global	ENSG00000085644.13	ZNF213	-0.0519496	2.03355e-21	7.20407e-17	3.12978
Global	ENSG00000166188.2	ZNF319	-0.0614918	2.03522e-21	7.20997e-17	32.3379
Global	ENSG00000176749.8	CDK5R1	-0.0807604	2.03803e-21	7.21993e-17	32.4866
Global	ENSG00000166821.8	PEX11A	-0.091908	2.06915e-21	7.33015e-17	12.3004
Global	ENSG00000141428.16	C18orf21	-0.0424332	2.06941e-21	7.3311e-17	35.9721
Global	ENSG00000163866.8	SMIM12	-0.0591695	2.07764e-21	7.36026e-17	34.7127
Global	ENSG00000079739.15	PGM1	-0.0697379	2.14172e-21	7.58725e-17	63.5933
Global	ENSG00000144191.11	CNGA3	0.172107	2.14367e-21	7.59416e-17	98.3462
Global	ENSG00000169926.10	KLF13	-0.0910764	2.15821e-21	7.64567e-17	31.3269
Global	ENSG00000106682.14	EIF4H	-0.0365346	2.24663e-21	7.9589e-17	74.1742
Global	ENSG00000181631.6	P2RY13	-0.23819	2.38135e-21	8.43618e-17	46.966
Global	ENSG00000130224.14	LRCH2	0.0606744	2.39512e-21	8.48494e-17	40.8068
Global	ENSG00000172936.12	MYD88	-0.0720936	2.4496e-21	8.67794e-17	38.1385
Global	ENSG00000100714.15	MTHFD1	-0.0672242	2.50703e-21	8.8814e-17	42.5803
Global	ENSG00000007306.14	CEACAM7	-0.296437	2.50911e-21	8.88876e-17	16.9106
Global	ENSG00000205339.9	IPO7	-0.0571738	2.54023e-21	8.99903e-17	9.38462
Global	ENSG00000180787.5	ZFP3	-0.0769424	2.541e-21	9.00173e-17	5.07825
Global	ENSG00000249915.7	PDCD6	-0.0356236	2.58462e-21	9.15629e-17	0.27162
Global	ENSG00000171649.11	ZIK1	-0.0655417	2.60656e-21	9.23401e-17	1.02384
Global	ENSG00000105287.12	PRKD2	0.0550578	2.64124e-21	9.35687e-17	11.9005
Global	ENSG00000102181.20	CD99L2	-0.0496917	2.65789e-21	9.41583e-17	5.14208
Global	ENSG00000111674.8	ENO2	0.0917036	2.65875e-21	9.41888e-17	6.91374
Global	ENSG00000058729.10	RIOK2	-0.043104	2.6768e-21	9.48283e-17	84.355
Global	ENSG00000167323.11	STIM1	-0.0418864	2.69431e-21	9.54486e-17	3.85466
Global	ENSG00000102753.9	KPNA3	-0.043671	2.70956e-21	9.59887e-17	49.6993
Global	ENSG00000070159.13	PTPN3	-0.0707457	2.71991e-21	9.63555e-17	28.8964
Global	ENSG00000054523.17	KIF1B	-0.044327	2.81056e-21	9.95669e-17	10.2108
Global	ENSG00000073584.18	SMARCE1	-0.030511	2.8679e-21	1.01598e-16	40.625
Global	ENSG00000241878.11	PISD	-0.0485309	2.90466e-21	1.029e-16	19.156
Global	ENSG00000133835.14	HSD17B4	-0.0610259	2.94405e-21	1.04296e-16	61.9959
Global	ENSG00000198331.10	HYLS1	-0.0719705	2.99929e-21	1.06253e-16	9.18597
Global	ENSG00000189043.9	NDUFA4	-0.0541647	3.04979e-21	1.08042e-16	10.932
Global	ENSG00000243708.10	PLA2G4B	0.0732682	3.06467e-21	1.08569e-16	41.8378
Global	ENSG00000186432.8	KPNA4	-0.0404802	3.18072e-21	1.1268e-16	37.7301
Global	ENSG00000134375.10	TIMM17A	-0.0588762	3.18152e-21	1.12709e-16	46.9858
Global	ENSG00000198455.4	ZXDB	-0.0387072	3.19498e-21	1.13185e-16	57.5917
Global	ENSG00000158050.4	DUSP2	0.196563	3.25055e-21	1.15154e-16	96.1432
Global	ENSG00000175137.10	SH3BP5L	-0.0479245	3.60419e-21	1.27682e-16	0.129789
Global	ENSG00000124508.16	BTN2A2	0.0770582	3.60469e-21	1.277e-16	26.3831
Global	ENSG00000204965.8	PCDHA5	0.109595	3.7124e-21	1.31516e-16	40.7124
Global	ENSG00000167972.13	ABCA3	-0.0678952	3.75716e-21	1.33101e-16	2.27588
Global	ENSG00000110851.11	PRDM4	-0.0362977	3.82602e-21	1.3554e-16	25.514
Global	ENSG00000100890.15	KIAA0391	-0.0469298	3.87306e-21	1.37207e-16	35.1218
Global	ENSG00000100258.17	LMF2	0.0351711	3.90972e-21	1.38506e-16	0.310777
Global	ENSG00000171103.10	TRMT61B	-0.0575298	4.03798e-21	1.4305e-16	28.8498
Global	ENSG00000147206.16	NXF3	0.119214	4.27898e-21	1.51587e-16	52.9478
Global	ENSG00000112242.14	E2F3	-0.07088	4.41841e-21	1.56526e-16	20.4019
Global	ENSG00000163082.9	SGPP2	-0.130838	4.55422e-21	1.61338e-16	19.6326
Global	ENSG00000111684.10	LPCAT3	-0.0963941	4.57848e-21	1.62197e-16	6.98071
Global	ENSG00000215274.5	GAGE10	0.121689	4.6461e-21	1.64593e-16	49.3037
Global	ENSG00000166839.16	ANKDD1A	0.0722499	4.65898e-21	1.65049e-16	37.0325
Global	ENSG00000079459.12	FDFT1	-0.0452116	4.6933e-21	1.66265e-16	11.7956
Global	ENSG00000260428.2	SCX	0.10023	4.8631e-21	1.7228e-16	0.870155
Global	ENSG00000127415.12	IDUA	0.0662888	5.0158e-21	1.7769e-16	0.986996
Global	ENSG00000131100.12	ATP6V1E1	-0.0509549	5.03193e-21	1.78261e-16	17.5921
Global	ENSG00000135709.12	KIAA0513	-0.0697448	5.04242e-21	1.78633e-16	5.24411
Global	ENSG00000117597.17	DIEXF	-0.0537543	5.05995e-21	1.79254e-16	39.0989
Global	ENSG00000156265.15	MAP3K7CL	0.101862	5.07423e-21	1.7976e-16	17.5341
Global	ENSG00000100485.11	SOS2	-0.0468009	5.08107e-21	1.80002e-16	50.1171
Global	ENSG00000186130.4	ZBTB6	-0.0596386	5.28124e-21	1.87093e-16	15.4814
Global	ENSG00000121058.4	COIL	-0.0320136	5.30799e-21	1.88041e-16	26.2964
Global	ENSG00000110274.15	CEP164	0.0419524	5.31419e-21	1.88261e-16	17.6734
Global	ENSG00000198843.12	SELENOT	-0.0404578	5.38376e-21	1.90725e-16	47.6651
Global	ENSG00000097033.14	SH3GLB1	-0.0465995	5.38473e-21	1.90759e-16	86.7046
Global	ENSG00000114030.12	KPNA1	-0.0413692	5.38699e-21	1.9084e-16	75.7806
Global	ENSG00000112195.8	TREML2	-0.195625	5.4079e-21	1.9158e-16	41.1903
Global	ENSG00000104331.8	IMPAD1	-0.053731	5.41028e-21	1.91665e-16	56.9579
Global	ENSG00000065833.8	ME1	-0.0852903	5.41655e-21	1.91887e-16	83.2104
Global	ENSG00000182481.8	KPNA2	-0.0830335	5.5543e-21	1.96767e-16	15.2106
Global	ENSG00000129911.8	KLF16	-0.060236	5.79074e-21	2.05143e-16	1.85245
Global	ENSG00000131473.16	ACLY	-0.0626479	5.83815e-21	2.06822e-16	41.3269
Global	ENSG00000178814.16	OPLAH	-0.0992247	5.92428e-21	2.09873e-16	1.07467
Global	ENSG00000003056.7	M6PR	-0.0537352	5.95373e-21	2.10917e-16	8.94147
Global	ENSG00000054116.11	TRAPPC3	-0.0308023	5.99114e-21	2.12242e-16	36.1366
Global	ENSG00000254206.5	NPIPB11	0.113195	6.0298e-21	2.13612e-16	29.3814
Global	ENSG00000115561.15	CHMP3	-0.0425064	6.04244e-21	2.14059e-16	86.5034
Global	ENSG00000174437.16	ATP2A2	-0.0785772	6.04673e-21	2.14211e-16	22.9242
Global	ENSG00000075785.12	RAB7A	-0.0421785	6.15601e-21	2.18083e-16	69.4808
Global	ENSG00000103591.12	AAGAB	-0.0465375	6.18182e-21	2.18997e-16	34.7365
Global	ENSG00000112078.13	KCTD20	-0.0389983	6.20173e-21	2.19703e-16	36.4429
Global	ENSG00000082641.15	NFE2L1	-0.0506922	6.21038e-21	2.20009e-16	35.196
Global	ENSG00000144567.10	FAM134A	-0.0402881	6.22198e-21	2.2042e-16	23.0081
Global	ENSG00000102978.12	POLR2C	-0.0332569	6.26683e-21	2.22009e-16	32.8664
Global	ENSG00000176410.7	DNAJC30	-0.0634674	6.37284e-21	2.25764e-16	73.681
Global	ENSG00000105607.12	GCDH	-0.0787641	6.72071e-21	2.38088e-16	12.891
Global	ENSG00000165934.12	CPSF2	-0.0422503	6.92785e-21	2.45426e-16	14.8716
Global	ENSG00000140320.11	BAHD1	-0.0376001	6.9891e-21	2.47596e-16	40.4397
Global	ENSG00000177606.6	JUN	0.141916	7.01373e-21	2.48468e-16	58.7808
Global	ENSG00000134014.16	ELP3	-0.0399566	7.01548e-21	2.4853e-16	28.0897
Global	ENSG00000066427.21	ATXN3	0.0373149	7.16474e-21	2.53818e-16	14.9371
Global	ENSG00000005100.12	DHX33	-0.0416488	7.17264e-21	2.54098e-16	5.44091
Global	ENSG00000136643.11	RPS6KC1	-0.0340935	7.288e-21	2.58185e-16	35.6816
Global	ENSG00000163050.16	COQ8A	-0.0751736	7.37663e-21	2.61325e-16	21.9689
Global	ENSG00000094841.13	UPRT	-0.0425897	7.42531e-21	2.63049e-16	75.2741
Global	ENSG00000046889.18	PREX2	0.074447	7.42584e-21	2.63068e-16	67.9521
Global	ENSG00000100926.14	TM9SF1	-0.0466324	7.47796e-21	2.64914e-16	24.1891
Global	ENSG00000198162.12	MAN1A2	-0.039131	7.54372e-21	2.67244e-16	117.367
Global	ENSG00000176024.17	ZNF613	-0.047257	7.76587e-21	2.75114e-16	6.66886
Global	ENSG00000132801.6	ZSWIM3	-0.0908831	7.78141e-21	2.75664e-16	18.565
Global	ENSG00000100823.11	APEX1	-0.0491323	8.00907e-21	2.83729e-16	20.4552
Global	ENSG00000119673.14	ACOT2	-0.0949281	8.04982e-21	2.85173e-16	33.4681
Global	ENSG00000162576.16	MXRA8	0.0755449	8.07301e-21	2.85995e-16	1.35269
Global	ENSG00000074935.13	TUBE1	0.0482887	8.12868e-21	2.87967e-16	58.7185
Global	ENSG00000275183.1	LENG9	-0.0909446	8.3565e-21	2.96037e-16	4.1539
Global	ENSG00000160117.14	ANKLE1	0.0884833	8.52988e-21	3.0218e-16	17.2816
Global	ENSG00000179083.6	FAM133A	0.111652	8.65908e-21	3.06757e-16	62.3286
Global	ENSG00000132824.13	SERINC3	-0.0442155	9.01759e-21	3.19457e-16	19.9221
Global	ENSG00000177479.19	ARIH2	-0.0363702	9.03158e-21	3.19953e-16	48.9215
Global	ENSG00000137124.7	ALDH1B1	-0.0926183	9.51324e-21	3.37016e-16	38.3927
Global	ENSG00000116539.12	ASH1L	-0.0389119	9.78033e-21	3.46478e-16	93.3936
Global	ENSG00000138442.9	WDR12	-0.0594314	9.786e-21	3.46679e-16	39.1787
Global	ENSG00000111540.15	RAB5B	-0.0278906	1.0053e-20	3.56138e-16	55.9739
Global	ENSG00000163251.3	FZD5	-0.0947684	1.00549e-20	3.56206e-16	34.424
Global	ENSG00000159352.15	PSMD4	-0.037812	1.00753e-20	3.56927e-16	97.6889
Global	ENSG00000168828.5	OR13J1	0.138227	1.01675e-20	3.60195e-16	35.8693
Global	ENSG00000136379.11	ABHD17C	-0.0581738	1.02774e-20	3.64086e-16	21.2356
Global	ENSG00000142864.14	SERBP1	-0.0346744	1.03396e-20	3.6629e-16	67.4078
Global	ENSG00000149792.8	MRPL49	-0.0340852	1.04831e-20	3.71373e-16	65.1245
Global	ENSG00000114650.18	SCAP	-0.0377871	1.05049e-20	3.72145e-16	47.4137
Global	ENSG00000247596.8	TWF2	-0.0493746	1.05368e-20	3.73275e-16	52.2286
Global	ENSG00000115241.10	PPM1G	-0.0497655	1.06385e-20	3.76879e-16	27.3812
Global	ENSG00000079435.9	LIPE	-0.147407	1.07442e-20	3.80625e-16	16.1902
Global	ENSG00000213593.9	TMX2	-0.0419663	1.07968e-20	3.82487e-16	57.7126
Global	ENSG00000136521.12	NDUFB5	-0.040747	1.13059e-20	4.00522e-16	18.6679
Global	ENSG00000196652.11	ZKSCAN5	-0.0319883	1.14673e-20	4.06241e-16	59.8113
Global	ENSG00000182103.4	FAM181B	0.0971887	1.15425e-20	4.08905e-16	52.3528
Global	ENSG00000088930.7	XRN2	-0.0634607	1.15513e-20	4.09215e-16	21.3263
Global	ENSG00000120992.17	LYPLA1	-0.0499303	1.15803e-20	4.10242e-16	54.0464
Global	ENSG00000167862.9	MRPL58	-0.0461953	1.16471e-20	4.12611e-16	8.23618
Global	ENSG00000177692.11	DNAJC28	-0.0953272	1.18194e-20	4.18714e-16	13.2183
Global	ENSG00000206561.12	COLQ	0.0823634	1.20039e-20	4.25252e-16	15.4501
Global	ENSG00000161267.11	BDH1	-0.0988404	1.22794e-20	4.3501e-16	0.722236
Global	ENSG00000128872.9	TMOD2	0.0806787	1.23711e-20	4.3826e-16	50.1748
Global	ENSG00000161217.11	PCYT1A	-0.048118	1.25282e-20	4.43823e-16	2.0076
Global	ENSG00000117036.11	ETV3	-0.0417462	1.29322e-20	4.58136e-16	91.8179
Global	ENSG00000051382.8	PIK3CB	-0.0469957	1.29737e-20	4.59607e-16	59.4606
Global	ENSG00000165506.14	DNAAF2	-0.0429579	1.32634e-20	4.69868e-16	49.6252
Global	ENSG00000166813.14	KIF7	0.0553951	1.34988e-20	4.7821e-16	12.3357
Global	ENSG00000165119.20	HNRNPK	-0.0338169	1.36517e-20	4.83624e-16	54.4141
Global	ENSG00000185164.14	NOMO2	-0.0950421	1.36983e-20	4.85276e-16	18.4173
Global	ENSG00000159674.11	SPON2	0.118175	1.40011e-20	4.96003e-16	1.16693
Global	ENSG00000153560.11	UBP1	-0.0289399	1.43594e-20	5.08694e-16	33.3883
Global	ENSG00000175970.10	UNC119B	-0.0571639	1.46954e-20	5.206e-16	12.5517
Global	ENSG00000106624.10	AEBP1	0.0784482	1.48191e-20	5.24981e-16	44.1044
Global	ENSG00000072501.17	SMC1A	-0.0517065	1.49436e-20	5.29391e-16	53.3741
Global	ENSG00000083817.8	ZNF416	-0.0570671	1.50609e-20	5.33548e-16	1.03952
Global	ENSG00000205302.6	SNX2	-0.0427567	1.54988e-20	5.4906e-16	58.7082
Global	ENSG00000164885.12	CDK5	-0.0722427	1.55095e-20	5.49439e-16	8.28777
Global	ENSG00000007168.12	PAFAH1B1	-0.029808	1.56637e-20	5.54902e-16	2.59321
Global	ENSG00000146005.3	PSD2	0.119057	1.65672e-20	5.8691e-16	41.6938
Global	ENSG00000108561.8	C1QBP	-0.0556759	1.70683e-20	6.04662e-16	5.43288
Global	ENSG00000147533.16	GOLGA7	-0.0342605	1.71046e-20	6.05947e-16	41.4904
Global	ENSG00000134308.13	YWHAQ	-0.0351627	1.72706e-20	6.11827e-16	9.58397
Global	ENSG00000120727.12	PAIP2	-0.0427176	1.73701e-20	6.15352e-16	42.1685
Global	ENSG00000144674.16	GOLGA4	-0.0447526	1.74434e-20	6.17949e-16	37.2453
Global	ENSG00000115816.14	CEBPZ	-0.0569615	1.76478e-20	6.2519e-16	37.2016
Global	ENSG00000134278.15	SPIRE1	-0.0562239	1.77362e-20	6.28322e-16	12.4482
Global	ENSG00000100612.13	DHRS7	-0.0644243	1.77374e-20	6.28365e-16	46.8739
Global	ENSG00000136522.13	MRPL47	-0.0462526	1.77693e-20	6.29495e-16	18.6909
Global	ENSG00000007384.15	RHBDF1	0.0590614	1.79203e-20	6.34844e-16	0.058058
Global	ENSG00000189409.13	MMP23B	0.138143	1.87394e-20	6.63863e-16	1.63209
Global	ENSG00000181092.9	ADIPOQ	-0.324193	1.93445e-20	6.85297e-16	11.4371
Global	ENSG00000128713.13	HOXD11	0.0859804	1.94875e-20	6.90363e-16	66.0838
Global	ENSG00000149547.14	EI24	-0.0361311	1.95362e-20	6.92089e-16	9.50193
Global	ENSG00000189320.8	FAM180A	0.114364	2.01599e-20	7.14184e-16	23.5971
Global	ENSG00000150753.11	CCT5	-0.0761848	2.03307e-20	7.20235e-16	10.2499
Global	ENSG00000007392.16	LUC7L	0.0618912	2.07716e-20	7.35855e-16	0.188968
Global	ENSG00000047457.13	CP	0.179134	2.08216e-20	7.37627e-16	49.0735
Global	ENSG00000167193.7	CRK	-0.0461875	2.08256e-20	7.37766e-16	1.42069
Global	ENSG00000011028.13	MRC2	0.114824	2.15618e-20	7.63848e-16	20.5638
Global	ENSG00000165526.8	RPUSD4	-0.033787	2.16112e-20	7.65599e-16	8.87522
Global	ENSG00000101310.14	SEC23B	-0.0642528	2.16763e-20	7.67903e-16	18.5075
Global	ENSG00000104970.10	KIR3DX1	0.191599	2.16812e-20	7.68077e-16	4.07184
Global	ENSG00000002745.12	WNT16	0.136508	2.17105e-20	7.69115e-16	38.0049
Global	ENSG00000105732.12	ZNF574	-0.0420608	2.23075e-20	7.90267e-16	16.5361
Global	ENSG00000164483.16	SAMD3	0.154439	2.24048e-20	7.93714e-16	40.4406
Global	ENSG00000118894.14	EEF2KMT	-0.0672144	2.24464e-20	7.95187e-16	5.0843
Global	ENSG00000103034.14	NDRG4	-0.0919498	2.30864e-20	8.17859e-16	31.8247
Global	ENSG00000023330.14	ALAS1	-0.0608464	2.33578e-20	8.27473e-16	52.1981
Global	ENSG00000223865.10	HLA-DPB1	0.103137	2.40347e-20	8.51452e-16	33.0759
Global	ENSG00000134452.19	FBXO18	-0.0328694	2.41216e-20	8.54533e-16	5.8902
Global	ENSG00000203896.9	LIME1	0.0840911	2.44036e-20	8.64521e-16	0.705064
Global	ENSG00000111142.13	METAP2	-0.0359058	2.47924e-20	8.78297e-16	37.7595
Global	ENSG00000166326.6	TRIM44	-0.0304705	2.50998e-20	8.89184e-16	35.6628
Global	ENSG00000147679.11	UTP23	-0.0412086	2.52078e-20	8.9301e-16	28.2897
Global	ENSG00000085760.14	MTIF2	-0.0445343	2.61059e-20	9.24826e-16	55.2366
Global	ENSG00000030582.17	GRN	-0.057631	2.65682e-20	9.41204e-16	38.9043
Global	ENSG00000156256.14	USP16	-0.0432498	2.66083e-20	9.42626e-16	17.6555
Global	ENSG00000165637.13	VDAC2	-0.0432213	2.6788e-20	9.4899e-16	58.566
Global	ENSG00000111229.15	ARPC3	-0.0460849	2.67952e-20	9.49247e-16	22.8249
Global	ENSG00000108559.11	NUP88	-0.0429385	2.713e-20	9.61108e-16	5.36096
Global	ENSG00000125870.10	SNRPB2	-0.0362701	2.85653e-20	1.01196e-15	16.73
Global	ENSG00000256537.4	SMIM10L1	-0.0414049	2.85766e-20	1.01235e-15	11.1712
Global	ENSG00000104728.15	ARHGEF10	0.0436681	2.92832e-20	1.03739e-15	1.82397
Global	ENSG00000124422.11	USP22	-0.035746	2.93525e-20	1.03984e-15	20.9996
Global	ENSG00000169239.12	CA5B	0.0517038	2.96511e-20	1.05042e-15	15.7215
Global	ENSG00000073737.16	DHRS9	-0.186747	3.0033e-20	1.06395e-15	73.0974
Global	ENSG00000186603.5	HPDL	-0.117941	3.04823e-20	1.07987e-15	45.3269
Global	ENSG00000168477.17	TNXB	0.103405	3.05002e-20	1.0805e-15	32.0418
Global	ENSG00000108179.13	PPIF	-0.0674715	3.10341e-20	1.09941e-15	54.4421
Global	ENSG00000266714.6	MYO15B	0.082493	3.1551e-20	1.11772e-15	7.63094
Global	ENSG00000213199.7	ASIC3	0.0768298	3.20321e-20	1.13477e-15	8.29322
Global	ENSG00000196182.10	STK40	-0.0535433	3.31373e-20	1.17392e-15	36.3396
Global	ENSG00000119203.13	CPSF3	-0.0507026	3.33952e-20	1.18306e-15	9.42357
Global	ENSG00000143641.9	GALNT2	-0.0729482	3.42285e-20	1.21258e-15	18.6743
Global	ENSG00000171861.10	MRM3	-0.037149	3.44204e-20	1.21938e-15	0.782451
Global	ENSG00000119812.18	FAM98A	-0.046092	3.44926e-20	1.22194e-15	33.5837
Global	ENSG00000198522.13	GPN1	-0.0331776	3.5429e-20	1.25511e-15	27.6282
Global	ENSG00000166025.17	AMOTL1	-0.0470087	3.58106e-20	1.26863e-15	40.2099
Global	ENSG00000129473.9	BCL2L2	-0.0367332	3.61574e-20	1.28091e-15	23.2989
Global	ENSG00000069345.11	DNAJA2	-0.0325443	3.61951e-20	1.28225e-15	43.3646
Global	ENSG00000172046.18	USP19	-0.0406782	3.65379e-20	1.29439e-15	49.108
Global	ENSG00000132591.11	ERAL1	-0.0280751	3.65934e-20	1.29636e-15	28.8549
Global	ENSG00000156453.13	PCDH1	-0.0675171	3.7651e-20	1.33382e-15	39.659
Global	ENSG00000198668.10	CALM1	-0.0549292	3.77963e-20	1.33897e-15	16.6355
Global	ENSG00000266964.5	FXYD1	0.0848613	3.81268e-20	1.35068e-15	23.4745
Global	ENSG00000145423.4	SFRP2	0.233711	3.83457e-20	1.35844e-15	36.4254
Global	ENSG00000113456.18	RAD1	-0.039543	3.89468e-20	1.37973e-15	34.9053
Global	ENSG00000205307.11	SAP25	0.128554	4.04007e-20	1.43123e-15	58.7722
Global	ENSG00000143164.15	DCAF6	-0.0462576	4.0855e-20	1.44733e-15	80.8806
Global	ENSG00000186212.3	SOWAHB	-0.135197	4.18417e-20	1.48228e-15	76.8949
Global	ENSG00000167114.12	SLC27A4	-0.0678701	4.23148e-20	1.49904e-15	10.0332
Global	ENSG00000242372.6	EIF6	-0.0431833	4.31334e-20	1.52804e-15	29.1592
Global	ENSG00000147684.7	NDUFB9	-0.0504814	4.32068e-20	1.53064e-15	20.5703
Global	ENSG00000170606.14	HSPA4	-0.0683409	4.39034e-20	1.55532e-15	48.4318
Global	ENSG00000196419.12	XRCC6	-0.0344118	4.4051e-20	1.56055e-15	9.15442
Global	ENSG00000172113.8	NME6	-0.0461565	4.45512e-20	1.57827e-15	48.2933
Global	ENSG00000120896.13	SORBS3	0.0437915	4.54958e-20	1.61173e-15	22.545
Global	ENSG00000124383.8	MPHOSPH10	-0.0409559	4.56091e-20	1.61575e-15	71.1303
Global	ENSG00000135775.13	COG2	-0.0446229	4.7621e-20	1.68702e-15	18.2624
Global	ENSG00000110200.8	ANAPC15	-0.0523816	4.76462e-20	1.68792e-15	62.9738
Global	ENSG00000056998.19	GYG2	-0.150533	4.83937e-20	1.71439e-15	2.82879
Global	ENSG00000119574.12	ZBTB45	-0.0427733	4.92792e-20	1.74576e-15	0.078705
Global	ENSG00000185627.17	PSMD13	-0.0355629	4.99713e-20	1.77028e-15	0.236545
Global	ENSG00000117395.12	EBNA1BP2	-0.0476176	5.05948e-20	1.79237e-15	43.1642
Global	ENSG00000183283.15	DAZAP2	-0.0508492	5.06213e-20	1.79331e-15	51.2383
Global	ENSG00000100413.16	POLR3H	-0.0581489	5.1748e-20	1.83322e-15	9.27386
Global	ENSG00000135018.13	UBQLN1	-0.0376119	5.18863e-20	1.83812e-15	54.6865
Global	ENSG00000182667.14	NTM	0.158217	5.26759e-20	1.8661e-15	2.7498
Global	ENSG00000133477.16	FAM83F	-0.0965242	5.28344e-20	1.87171e-15	10.7754
Global	ENSG00000113013.12	HSPA9	-0.0558228	5.39754e-20	1.91213e-15	42.9628
Global	ENSG00000157823.16	AP3S2	-0.0418849	5.41191e-20	1.91722e-15	12.0966
Global	ENSG00000126106.13	TMEM53	-0.0629483	5.41937e-20	1.91986e-15	44.6352
Global	ENSG00000177595.17	PIDD1	0.0553483	5.42272e-20	1.92105e-15	0.79919
Global	ENSG00000214290.8	COLCA2	0.0895334	5.49011e-20	1.94492e-15	23.7779
Global	ENSG00000142405.21	NLRP12	-0.198507	5.55229e-20	1.96695e-15	4.79322
Global	ENSG00000278705.1	HIST1H4B	0.143693	5.78997e-20	2.05116e-15	26.0268
Global	ENSG00000100811.12	YY1	-0.0307602	5.85324e-20	2.07357e-15	6.76093
Global	ENSG00000172586.7	CHCHD1	-0.0397469	5.90061e-20	2.09035e-15	60.0138
Global	ENSG00000175376.8	EIF1AD	-0.0453304	5.97926e-20	2.11821e-15	65.9965
Global	ENSG00000156928.4	MALSU1	-0.042206	6.0858e-20	2.15595e-15	23.2987
Global	ENSG00000162419.12	GMEB1	-0.0334253	6.09493e-20	2.15919e-15	28.6687
Global	ENSG00000112992.16	NNT	-0.0625135	6.26721e-20	2.22022e-15	43.6027
Global	ENSG00000167434.9	CA4	-0.134414	6.27811e-20	2.22408e-15	23.0865
Global	ENSG00000139180.10	NDUFA9	-0.0459947	6.30777e-20	2.23459e-15	4.64911
Global	ENSG00000090554.12	FLT3LG	0.0898593	6.37864e-20	2.2597e-15	9.13138
Global	ENSG00000177370.4	TIMM22	-0.0369861	6.6458e-20	2.35434e-15	0.997116
Global	ENSG00000172638.12	EFEMP2	0.0529156	6.65718e-20	2.35837e-15	65.8664
Global	ENSG00000146676.8	PURB	-0.0275389	6.67336e-20	2.3641e-15	44.8763
Global	ENSG00000101558.13	VAPA	-0.0406896	6.74731e-20	2.3903e-15	9.914
Global	ENSG00000123411.14	IKZF4	-0.042864	6.82637e-20	2.41831e-15	56.0077
Global	ENSG00000181418.7	DDN	-0.175015	6.8411e-20	2.42353e-15	48.9951
Global	ENSG00000139329.4	LUM	0.172338	6.89613e-20	2.44302e-15	42.1635
Global	ENSG00000108848.15	LUC7L3	0.0523111	6.91255e-20	2.44884e-15	32.5012
Global	ENSG00000054965.10	FAM168A	-0.0338238	6.9557e-20	2.46413e-15	61.4884
Global	ENSG00000277161.1	PIGW	-0.0909154	6.95589e-20	2.46419e-15	36.5371
Global	ENSG00000109466.13	KLHL2	-0.0616417	7.1205e-20	2.52251e-15	24.8914
Global	ENSG00000130779.19	CLIP1	-0.0587547	7.16796e-20	2.53932e-15	10.8527
Global	ENSG00000167553.15	TUBA1C	-0.112535	7.17163e-20	2.54062e-15	49.2085
Global	ENSG00000183155.4	RABIF	-0.0605014	7.46242e-20	2.64364e-15	46.0673
Global	ENSG00000162736.15	NCSTN	-0.0341417	7.49146e-20	2.65392e-15	88.5975
Global	ENSG00000211456.10	SACM1L	-0.0349771	7.52657e-20	2.66636e-15	45.6892
Global	ENSG00000184786.5	TCTE3	0.0679916	7.71271e-20	2.73231e-15	1.05439
Global	ENSG00000187690.3	CXorf67	0.121084	7.73801e-20	2.74127e-15	51.4069
Global	ENSG00000080224.17	EPHA6	0.112989	7.9845e-20	2.82859e-15	96.8146
Global	ENSG00000103994.16	ZNF106	-0.08072	8.00215e-20	2.83484e-15	42.4128
Global	ENSG00000113312.10	TTC1	-0.0348263	8.19988e-20	2.90489e-15	21.4727
Global	ENSG00000178935.5	ZNF552	-0.0708866	8.23217e-20	2.91633e-15	0.802703
Global	ENSG00000171169.8	NAIF1	-0.0517897	8.36961e-20	2.96502e-15	10.3265
Global	ENSG00000164209.16	SLC25A46	-0.0426643	8.37223e-20	2.96595e-15	70.7731
Global	ENSG00000110719.9	TCIRG1	0.0539358	8.43645e-20	2.9887e-15	67.036
Global	ENSG00000169891.17	REPS2	-0.0914019	8.45578e-20	2.99555e-15	16.9467
Global	ENSG00000122912.14	SLC25A16	-0.0507335	8.7566e-20	3.10211e-15	65.2699
Global	ENSG00000143970.16	ASXL2	-0.0411518	8.86871e-20	3.14183e-15	25.7338
Global	ENSG00000131725.13	WDR44	-0.0379227	8.88313e-20	3.14694e-15	37.5909
Global	ENSG00000182492.15	BGN	0.0871011	9.05481e-20	3.20776e-15	2.53134
Global	ENSG00000126814.6	TRMT5	-0.0425668	9.10362e-20	3.22505e-15	46.0626
Global	ENSG00000136628.17	EPRS	-0.0488499	9.29521e-20	3.29292e-15	28.9098
Global	ENSG00000172239.13	PAIP1	-0.0367078	9.31072e-20	3.29842e-15	43.5263
Global	ENSG00000143033.17	MTF2	0.0531147	9.44335e-20	3.3454e-15	93.0792
Global	ENSG00000101203.16	COL20A1	0.147721	9.50995e-20	3.36899e-15	1.10932
Global	ENSG00000154240.16	CEP112	0.0597651	9.6062e-20	3.40309e-15	17.0654
Global	ENSG00000106780.8	MEGF9	-0.0605932	9.75703e-20	3.45652e-15	17.6802
Global	ENSG00000204469.12	PRRC2A	-0.0260789	9.81115e-20	3.4757e-15	31.6207
Global	ENSG00000146085.7	MUT	-0.0631165	9.9223e-20	3.51507e-15	49.4304
Global	ENSG00000166532.15	RIMKLB	0.0609989	1.00173e-19	3.54874e-15	8.68169
Global	ENSG00000198925.10	ATG9A	-0.0465777	1.01358e-19	3.5907e-15	22.9638
Global	ENSG00000250120.6	PCDHA10	0.0942735	1.02135e-19	3.61823e-15	40.6701
Global	ENSG00000101199.12	ARFGAP1	0.0457027	1.02461e-19	3.6298e-15	1.15437
Global	ENSG00000181778.4	TMEM252	-0.153493	1.02759e-19	3.64035e-15	68.5366
Global	ENSG00000160993.3	ALKBH4	-0.043116	1.03635e-19	3.67136e-15	56.8811
Global	ENSG00000104356.10	POP1	-0.0810363	1.06448e-19	3.77103e-15	46.9788
Global	ENSG00000078246.16	TULP3	0.0420464	1.08778e-19	3.85359e-15	2.89089
Global	ENSG00000186166.8	CCDC84	0.0602346	1.09897e-19	3.89321e-15	16.0709
Global	ENSG00000162413.16	KLHL21	-0.0641243	1.10205e-19	3.90412e-15	6.59072
Global	ENSG00000114999.7	TTL	-0.0401139	1.10547e-19	3.91623e-15	112.482
Global	ENSG00000100580.7	TMED8	-0.0411145	1.12309e-19	3.97866e-15	29.6666
Global	ENSG00000183826.16	BTBD9	-0.0405467	1.13173e-19	4.00925e-15	38.1684
Global	ENSG00000168438.14	CDC40	-0.0378948	1.15492e-19	4.09143e-15	60.5517
Global	ENSG00000178988.10	MRFAP1L1	-0.0287712	1.16367e-19	4.12242e-15	6.7077
Global	ENSG00000113648.16	H2AFY	-0.0412312	1.18502e-19	4.19805e-15	46.139
Global	ENSG00000155827.11	RNF20	-0.0477469	1.18839e-19	4.20998e-15	36.8314
Global	ENSG00000185088.13	RPS27L	0.0424866	1.20323e-19	4.26255e-15	38.8332
Global	ENSG00000134077.15	THUMPD3	-0.0432762	1.23225e-19	4.36536e-15	9.3633
Global	ENSG00000159086.14	PAXBP1	0.0399557	1.234e-19	4.37157e-15	13.9381
Global	ENSG00000169231.13	THBS3	0.0619804	1.3375e-19	4.73823e-15	93.7484
Global	ENSG00000140943.16	MBTPS1	-0.0330852	1.36331e-19	4.82967e-15	6.22144
Global	ENSG00000162813.17	BPNT1	-0.0525987	1.3682e-19	4.847e-15	28.866
Global	ENSG00000029725.16	RABEP1	-0.0310036	1.37026e-19	4.8543e-15	5.28226
Global	ENSG00000135749.18	PCNX2	0.0681789	1.38009e-19	4.8891e-15	15.6609
Global	ENSG00000185787.14	MORF4L1	-0.0276186	1.38613e-19	4.9105e-15	23.0931
Global	ENSG00000123684.12	LPGAT1	-0.0398825	1.39322e-19	4.93563e-15	37.1257
Global	ENSG00000104131.12	EIF3J	-0.0424442	1.43188e-19	5.07258e-15	44.5371
Global	ENSG00000151834.15	GABRA2	0.122133	1.45282e-19	5.14675e-15	46.2484
Global	ENSG00000080603.16	SRCAP	-0.0471252	1.45805e-19	5.16528e-15	30.6991
Global	ENSG00000171723.15	GPHN	-0.0403429	1.46616e-19	5.19402e-15	39.8619
Global	ENSG00000048828.16	FAM120A	-0.0405691	1.49836e-19	5.3081e-15	44.8286
Global	ENSG00000141098.12	GFOD2	-0.0372262	1.51433e-19	5.36465e-15	22.6189
Global	ENSG00000066455.12	GOLGA5	-0.0449682	1.55351e-19	5.50346e-15	14.2038
Global	ENSG00000213619.9	NDUFS3	-0.0417717	1.60529e-19	5.68691e-15	47.579
Global	ENSG00000184378.2	ACTRT3	-0.0944359	1.66696e-19	5.90537e-15	28.5259
Global	ENSG00000154305.16	MIA3	-0.0372017	1.73052e-19	6.13056e-15	26.2884
Global	ENSG00000160991.15	ORAI2	-0.0574221	1.74337e-19	6.17605e-15	56.8897
Global	ENSG00000085831.15	TTC39A	-0.0930341	1.78253e-19	6.31479e-15	51.2873
Global	ENSG00000134463.14	ECHDC3	-0.148441	1.79483e-19	6.35835e-15	11.7424
Global	ENSG00000188707.5	ZBED6CL	-0.0889139	1.82963e-19	6.48166e-15	9.01325
Global	ENSG00000273703.1	HIST1H2BM	0.15038	1.82984e-19	6.4824e-15	27.815
Global	ENSG00000115085.13	ZAP70	0.13092	1.8524e-19	6.56231e-15	97.7136
Global	ENSG00000198156.10	NPIPB6	0.109658	1.88401e-19	6.6743e-15	28.3426
Global	ENSG00000072071.16	ADGRL1	-0.0492868	1.89642e-19	6.71827e-15	14.1477
Global	ENSG00000092445.11	TYRO3	-0.0567704	1.93684e-19	6.86145e-15	41.5577
Global	ENSG00000053438.8	NNAT	-0.129658	1.97375e-19	6.99222e-15	26.9205
Global	ENSG00000197646.7	PDCD1LG2	0.0944748	1.98113e-19	7.01835e-15	5.51057
Global	ENSG00000141401.11	IMPA2	-0.0818909	2.09507e-19	7.42201e-15	11.981
Global	ENSG00000126062.3	TMEM115	-0.0426752	2.10262e-19	7.44875e-15	50.3547
Global	ENSG00000171492.14	LRRC8D	-0.0481296	2.10881e-19	7.47068e-15	89.821
Global	ENSG00000116678.19	LEPR	0.0993119	2.15703e-19	7.64149e-15	65.5257
Global	ENSG00000173599.13	PC	-0.0886675	2.18525e-19	7.74148e-15	66.8482
Global	ENSG00000100605.16	ITPK1	-0.0583372	2.198e-19	7.78665e-15	13.9274
Global	ENSG00000185721.12	DRG1	-0.0346081	2.21311e-19	7.84015e-15	19.384
Global	ENSG00000112309.10	B3GAT2	0.0868077	2.21914e-19	7.86153e-15	70.8567
Global	ENSG00000106635.7	BCL7B	-0.0476965	2.22494e-19	7.88207e-15	73.5364
Global	ENSG00000139908.14	TSSK4	-0.0758099	2.2254e-19	7.88371e-15	24.2057
Global	ENSG00000147164.11	SNX12	-0.0278587	2.24058e-19	7.93749e-15	71.0563
Global	ENSG00000151726.13	ACSL1	-0.12582	2.25221e-19	7.97869e-15	5.38774
Global	ENSG00000100902.10	PSMA6	-0.0527524	2.34128e-19	8.29421e-15	35.2786
Global	ENSG00000153179.12	RASSF3	-0.0630428	2.34261e-19	8.29892e-15	64.507
Global	ENSG00000105327.17	BBC3	0.0758816	2.37774e-19	8.42337e-15	11.3849
Global	ENSG00000241058.3	NSUN6	0.060424	2.45742e-19	8.70564e-15	18.5457
Global	ENSG00000101444.12	AHCY	-0.0473917	2.46495e-19	8.73234e-15	30.1324
Global	ENSG00000139679.15	LPAR6	0.0942002	2.50821e-19	8.8856e-15	48.3896
Global	ENSG00000236104.2	ZBTB22	-0.0424805	2.55198e-19	9.04063e-15	33.3144
Global	ENSG00000179295.17	PTPN11	-0.0622426	2.56138e-19	9.07394e-15	20.7654
Global	ENSG00000185798.7	WDR53	-0.0373044	2.61173e-19	9.25233e-15	1.72695
Global	ENSG00000143436.10	MRPL9	-0.0285128	2.64273e-19	9.36215e-15	97.193
Global	ENSG00000184811.3	TUSC5	-0.214019	2.72872e-19	9.66676e-15	1.27966
Global	ENSG00000232593.7	KANTR	0.0644525	2.73021e-19	9.67204e-15	53.0941
Global	ENSG00000122035.6	RASL11A	-0.083484	2.74796e-19	9.73491e-15	27.2703
Global	ENSG00000013561.17	RNF14	-0.0382973	2.81042e-19	9.95619e-15	39.548
Global	ENSG00000170619.9	COMMD5	-0.0369346	2.82565e-19	1.00102e-14	0.2849
Global	ENSG00000115364.13	MRPL19	-0.0479469	2.94126e-19	1.04197e-14	75.6468
Global	ENSG00000176022.4	B3GALT6	-0.0627625	2.96465e-19	1.05026e-14	1.23226
Global	ENSG00000091732.15	ZC3HC1	-0.0420774	2.98384e-19	1.05705e-14	29.2945
Global	ENSG00000056097.15	ZFR	-0.0363013	3.03867e-19	1.07648e-14	32.3543
Global	ENSG00000146477.5	SLC22A3	-0.0764757	3.04124e-19	1.07739e-14	10.3534
Global	ENSG00000149182.14	ARFGAP2	-0.0354341	3.04182e-19	1.07759e-14	47.1644
Global	ENSG00000115806.12	GORASP2	-0.0367388	3.04613e-19	1.07912e-14	71.2264
Global	ENSG00000103489.11	XYLT1	-0.0705458	3.08534e-19	1.09301e-14	17.1018
Global	ENSG00000115760.13	BIRC6	-0.0344575	3.10549e-19	1.10015e-14	32.357
Global	ENSG00000102100.15	SLC35A2	-0.0406825	3.11239e-19	1.1026e-14	48.9032
Global	ENSG00000189114.6	BLOC1S3	-0.0429191	3.12187e-19	1.10595e-14	13.4358
Global	ENSG00000170270.4	GON7	-0.0473763	3.12732e-19	1.10788e-14	13.8367
Global	ENSG00000115234.10	SNX17	-0.0328022	3.16344e-19	1.12068e-14	27.3705
Global	ENSG00000027644.4	INSRR	0.134184	3.18742e-19	1.12918e-14	92.0974
Global	ENSG00000140548.9	ZNF710	-0.0455332	3.19805e-19	1.13294e-14	11.9098
Global	ENSG00000163166.14	IWS1	-0.0289667	3.20576e-19	1.13567e-14	114.667
Global	ENSG00000132781.17	MUTYH	0.0376499	3.24907e-19	1.15102e-14	45.3292
Global	ENSG00000188038.7	NRN1L	0.0835691	3.27095e-19	1.15877e-14	22.4495
Global	ENSG00000141198.14	TOM1L1	-0.0511969	3.36297e-19	1.19137e-14	28.2968
Global	ENSG00000166946.13	CCNDBP1	-0.0495925	3.36646e-19	1.1926e-14	43.1853
Global	ENSG00000185650.9	ZFP36L1	0.0762952	3.37044e-19	1.19401e-14	38.2475
Global	ENSG00000130827.6	PLXNA3	0.0754712	3.4085e-19	1.20749e-14	1.56313
Global	ENSG00000100938.17	GMPR2	-0.0311743	3.44886e-19	1.22179e-14	24.2325
Global	ENSG00000157954.14	WIPI2	-0.0325402	3.46197e-19	1.22644e-14	5.19019
Global	ENSG00000070413.19	DGCR2	-0.0422345	3.46969e-19	1.22917e-14	19.0363
Global	ENSG00000256525.6	POLG2	0.0435594	3.48565e-19	1.23483e-14	18.7604
Global	ENSG00000143756.11	FBXO28	-0.0320734	3.54649e-19	1.25638e-14	24.7944
Global	ENSG00000198833.6	UBE2J1	-0.0456933	3.57975e-19	1.26816e-14	81.4531
Global	ENSG00000154134.14	ROBO3	0.111115	3.61892e-19	1.28204e-14	10.2052
Global	ENSG00000122779.17	TRIM24	-0.0406082	3.7325e-19	1.32228e-14	20.756
Global	ENSG00000109133.12	TMEM33	-0.0433699	3.75484e-19	1.33019e-14	41.9351
Global	ENSG00000133640.18	LRRIQ1	0.116245	3.76857e-19	1.33505e-14	48.0121
Global	ENSG00000197081.12	IGF2R	-0.0586971	3.94795e-19	1.3986e-14	10.6925
Global	ENSG00000197540.7	GZMM	0.148648	3.95589e-19	1.40141e-14	0.544033
Global	ENSG00000161203.13	AP2M1	-0.0281236	4.26051e-19	1.50933e-14	14.1115
Global	ENSG00000113282.13	CLINT1	-0.0411289	4.45921e-19	1.57972e-14	23.6791
Global	ENSG00000172057.9	ORMDL3	-0.0423136	4.48031e-19	1.5872e-14	39.921
Global	ENSG00000136986.9	DERL1	-0.0358515	4.51952e-19	1.60108e-14	22.0962
Global	ENSG00000184194.5	GPR173	0.0687007	4.69886e-19	1.66462e-14	53.0491
Global	ENSG00000244462.7	RBM12	-0.0377708	4.84667e-19	1.71698e-14	28.789
Global	ENSG00000151690.14	MFSD6	-0.0579758	4.98086e-19	1.76452e-14	51.6912
Global	ENSG00000121390.18	PSPC1	-0.0357168	4.99621e-19	1.76996e-14	19.6748
Global	ENSG00000140455.16	USP3	-0.0392032	5.14888e-19	1.82404e-14	38.3965
Global	ENSG00000172831.11	CES2	-0.0637295	5.22224e-19	1.85003e-14	23.3937
Global	ENSG00000140488.15	CELF6	0.0981145	5.2615e-19	1.86394e-14	29.6711
Global	ENSG00000135316.17	SYNCRIP	-0.0360926	5.35486e-19	1.89701e-14	85.1622
Global	ENSG00000137574.10	TGS1	-0.0417909	5.37431e-19	1.9039e-14	55.7731
Global	ENSG00000100596.6	SPTLC2	-0.0513111	5.41854e-19	1.91957e-14	29.4269
Global	ENSG00000161860.7	SYCE2	0.0652652	5.64816e-19	2.00092e-14	12.8988
Global	ENSG00000143774.16	GUK1	0.0506492	5.71724e-19	2.02539e-14	20.8074
Global	ENSG00000164347.17	GFM2	-0.0392341	5.74105e-19	2.03382e-14	74.7213
Global	ENSG00000105388.15	CEACAM5	-0.269019	5.77038e-19	2.04421e-14	16.8878
Global	ENSG00000076344.15	RGS11	0.127236	5.79119e-19	2.05159e-14	0.2683
Global	ENSG00000137656.11	BUD13	-0.027162	5.80244e-19	2.05557e-14	18.3136
Global	ENSG00000067606.16	PRKCZ	-0.0682755	5.81134e-19	2.05873e-14	2.05047
Global	ENSG00000165996.13	HACD1	-0.0765944	5.85022e-19	2.0725e-14	17.589
Global	ENSG00000108590.10	MED31	-0.0445047	5.87289e-19	2.08053e-14	6.64454
Global	ENSG00000078795.16	PKD2L2	0.0882908	5.92054e-19	2.09741e-14	43.5955
Global	ENSG00000143793.12	C1orf35	0.0416085	5.95336e-19	2.10904e-14	20.851
Global	ENSG00000167615.16	LENG8	0.0533036	5.97642e-19	2.11721e-14	4.15582
Global	ENSG00000016602.9	CLCA4	-0.2203	6.02298e-19	2.1337e-14	86.5471
Global	ENSG00000123353.9	ORMDL2	-0.0686841	6.08031e-19	2.15401e-14	55.8179
Global	ENSG00000124356.15	STAMBP	-0.0261485	6.24693e-19	2.21304e-14	73.8289
Global	ENSG00000189050.15	RNFT1	-0.0516351	6.42731e-19	2.27694e-14	23.2927
Global	ENSG00000141431.10	ASXL3	0.0701753	6.44533e-19	2.28332e-14	33.5786
Global	ENSG00000035681.7	NSMAF	-0.0348233	6.46234e-19	2.28935e-14	58.5835
Global	ENSG00000132855.4	ANGPTL3	0.144388	6.5594e-19	2.32373e-14	62.5975
Global	ENSG00000187609.15	EXD3	0.0747397	6.59845e-19	2.33757e-14	0.971455
Global	ENSG00000185955.4	C7orf61	0.151922	6.6146e-19	2.34329e-14	58.8817
Global	ENSG00000137486.16	ARRB1	-0.0619679	6.778e-19	2.40118e-14	59.7349
Global	ENSG00000113263.12	ITK	0.112924	6.88009e-19	2.43734e-14	24.2831
Global	ENSG00000145916.18	RMND5B	-0.0332315	6.94569e-19	2.46058e-14	3.38773
Global	ENSG00000112592.13	TBP	-0.0295664	6.98389e-19	2.47411e-14	0.233109
Global	ENSG00000172977.12	KAT5	-0.0377767	7.0715e-19	2.50515e-14	65.712
Global	ENSG00000175073.7	VCPIP1	-0.0404723	7.17725e-19	2.54261e-14	66.6285
Global	ENSG00000123505.15	AMD1	-0.0495639	7.2747e-19	2.57714e-14	59.9103
Global	ENSG00000198898.13	CAPZA2	-0.0448021	7.63537e-19	2.70491e-14	42.4239
Global	ENSG00000258472.8	RP11-192H23.4	0.0751457	7.75977e-19	2.74898e-14	28.4558
Global	ENSG00000011198.7	ABHD5	-0.0872548	7.93348e-19	2.81052e-14	43.6901
Global	ENSG00000170144.20	HNRNPA3	0.0361904	8.04127e-19	2.8487e-14	64.9696
Global	ENSG00000011454.16	RABGAP1	-0.035572	8.14768e-19	2.8864e-14	15.2899
Global	ENSG00000148730.6	EIF4EBP2	-0.0585515	8.1718e-19	2.89494e-14	63.3688
Global	ENSG00000188167.8	TMPPE	-0.0695562	8.22032e-19	2.91213e-14	33.0904
Global	ENSG00000136715.17	SAP130	-0.0315974	8.23022e-19	2.91564e-14	114.165
Global	ENSG00000156471.12	PTDSS1	-0.046475	8.44185e-19	2.99061e-14	48.8016
Global	ENSG00000167371.17	PRRT2	0.126124	8.52218e-19	3.01907e-14	29.812
Global	ENSG00000128626.11	MRPS12	-0.0483519	8.69884e-19	3.08165e-14	19.6845
Global	ENSG00000151576.10	QTRT2	-0.0418916	8.786e-19	3.11253e-14	84.2071
Global	ENSG00000120458.10	MSANTD2	0.052059	8.79977e-19	3.1174e-14	10.2862
Global	ENSG00000213281.4	NRAS	-0.0431147	8.89323e-19	3.15052e-14	114.704
Global	ENSG00000110536.13	PTPMT1	-0.0381805	8.90688e-19	3.15535e-14	47.5658
Global	ENSG00000109519.12	GRPEL1	-0.0585328	9.32674e-19	3.30409e-14	7.05891
Global	ENSG00000105894.11	PTN	0.132794	9.43644e-19	3.34295e-14	22.0021
Global	ENSG00000204388.6	HSPA1B	0.242728	9.56452e-19	3.38833e-14	31.8277
Global	ENSG00000049759.17	NEDD4L	-0.0681086	9.71345e-19	3.44109e-14	21.9717
Global	ENSG00000136868.10	SLC31A1	-0.0591426	9.78821e-19	3.46757e-14	25.1302
Global	ENSG00000124120.10	TTPAL	-0.0737219	9.82619e-19	3.48103e-14	19.9496
Global	ENSG00000001461.16	NIPAL3	-0.0530868	1.00137e-18	3.54745e-14	24.4193
Global	ENSG00000132694.18	ARHGEF11	-0.0338444	1.01456e-18	3.5942e-14	91.9111
Global	ENSG00000152154.10	TMEM178A	0.114201	1.02683e-18	3.63764e-14	39.665
Global	ENSG00000175718.9	RBMXL3	0.0862657	1.04843e-18	3.71418e-14	40.848
Global	ENSG00000028528.14	SNX1	-0.0295398	1.05328e-18	3.73133e-14	37.8451
Global	ENSG00000178951.8	ZBTB7A	-0.0448466	1.06147e-18	3.76037e-14	4.04436
Global	ENSG00000136378.14	ADAMTS7	0.0762876	1.06148e-18	3.7604e-14	23.1798
Global	ENSG00000108588.13	CCDC47	-0.0500651	1.08927e-18	3.85885e-14	19.4811
Global	ENSG00000204619.7	PPP1R11	-0.036702	1.09501e-18	3.87917e-14	30.0667
Global	ENSG00000186188.10	FFAR4	-0.181205	1.09917e-18	3.89391e-14	40.1929
Global	ENSG00000175324.9	LSM1	-0.0441272	1.10072e-18	3.89941e-14	38.1638
Global	ENSG00000169599.12	NFU1	-0.0366921	1.12234e-18	3.97602e-14	69.3957
Global	ENSG00000183307.3	CECR6	-0.116955	1.14127e-18	4.04307e-14	17.1163
Global	ENSG00000175040.5	CHST2	-0.0630526	1.14497e-18	4.05618e-14	55.1715
Global	ENSG00000161791.13	FMNL3	0.0503412	1.1494e-18	4.07185e-14	49.6365
Global	ENSG00000116903.7	EXOC8	-0.0522908	1.18362e-18	4.19311e-14	17.6193
Global	ENSG00000096070.19	BRPF3	-0.0491147	1.20383e-18	4.2647e-14	36.1967
Global	ENSG00000171155.7	C1GALT1C1	-0.0551778	1.20461e-18	4.26745e-14	35.4107
Global	ENSG00000184305.14	CCSER1	0.100464	1.2153e-18	4.30532e-14	90.1275
Global	ENSG00000075239.13	ACAT1	-0.0573602	1.23099e-18	4.36092e-14	26.9388
Global	ENSG00000142230.11	SAE1	-0.0327592	1.24243e-18	4.40142e-14	11.407
Global	ENSG00000132664.11	POLR3F	-0.0353907	1.2462e-18	4.41478e-14	18.4673
Global	ENSG00000108344.14	PSMD3	-0.0389711	1.26243e-18	4.47229e-14	39.9808
Global	ENSG00000168286.2	THAP11	-0.0455637	1.26364e-18	4.47656e-14	22.4942
Global	ENSG00000103043.14	VAC14	-0.0366177	1.26534e-18	4.4826e-14	19.5372
Global	ENSG00000115053.15	NCL	-0.0457397	1.2962e-18	4.59191e-14	10.7289
Global	ENSG00000181192.11	DHTKD1	-0.0686835	1.30501e-18	4.62314e-14	12.069
Global	ENSG00000213585.10	VDAC1	-0.0469207	1.31203e-18	4.64799e-14	47.5331
Global	ENSG00000162227.7	TAF6L	-0.0518264	1.31214e-18	4.64839e-14	62.7756
Global	ENSG00000010295.19	IFFO1	0.0510977	1.31581e-18	4.6614e-14	6.53837
Global	ENSG00000117450.13	PRDX1	-0.0516554	1.31918e-18	4.67332e-14	45.5145
Global	ENSG00000133131.14	MORC4	0.0398493	1.33497e-18	4.72927e-14	49.0407
Global	ENSG00000110492.15	MDK	0.125737	1.33597e-18	4.73282e-14	46.3808
Global	ENSG00000153902.13	LGI4	0.0884941	1.34638e-18	4.76967e-14	23.4752
Global	ENSG00000162522.10	KIAA1522	-0.0568454	1.34984e-18	4.78196e-14	32.7419
Global	ENSG00000143093.14	STRIP1	-0.0335086	1.36456e-18	4.83409e-14	110.032
Global	ENSG00000136758.18	YME1L1	-0.029978	1.38363e-18	4.90164e-14	27.1101
Global	ENSG00000197798.8	FAM118B	-0.0476142	1.42351e-18	5.04292e-14	8.8237
Global	ENSG00000173258.12	ZNF483	0.0948448	1.45954e-18	5.17056e-14	26.8169
Global	ENSG00000132466.18	ANKRD17	-0.02541	1.46227e-18	5.18024e-14	73.0734
Global	ENSG00000113296.14	THBS4	0.124261	1.48503e-18	5.26087e-14	79.9913
Global	ENSG00000120889.12	TNFRSF10B	0.07248	1.49093e-18	5.28177e-14	23.0202
Global	ENSG00000134755.14	DSC2	-0.110771	1.54855e-18	5.4859e-14	31.0588
Global	ENSG00000167766.18	ZNF83	0.103181	1.55283e-18	5.50106e-14	5.92712
Global	ENSG00000108091.10	CCDC6	-0.0364126	1.55551e-18	5.51055e-14	59.7888
Global	ENSG00000105699.16	LSR	-0.067083	1.57225e-18	5.56985e-14	23.3497
Global	ENSG00000180479.13	ZNF571	0.0519225	1.59634e-18	5.6552e-14	21.0228
Global	ENSG00000133321.10	RARRES3	0.101128	1.61181e-18	5.71001e-14	63.5368
Global	ENSG00000188295.14	ZNF669	-0.0608656	1.63313e-18	5.78552e-14	1.85205
Global	ENSG00000130939.18	UBE4B	-0.0538495	1.64019e-18	5.81055e-14	10.0328
Global	ENSG00000196372.12	ASB13	-0.0716653	1.65302e-18	5.85597e-14	5.63887
Global	ENSG00000129235.10	TXNDC17	-0.0516621	1.66198e-18	5.88773e-14	6.64093
Global	ENSG00000162650.16	ATXN7L2	0.0525653	1.66384e-18	5.89432e-14	109.483
Global	ENSG00000188996.4	HUS1B	0.162549	1.66573e-18	5.90102e-14	0.655938
Global	ENSG00000196663.15	TECPR2	-0.044688	1.66665e-18	5.90428e-14	4.54204
Global	ENSG00000153046.17	CDYL	-0.0381223	1.68079e-18	5.95436e-14	4.70616
Global	ENSG00000163930.9	BAP1	-0.0265339	1.68111e-18	5.9555e-14	52.401
Global	ENSG00000160714.9	UBE2Q1	-0.029468	1.69098e-18	5.99045e-14	94.3974
Global	ENSG00000141391.13	PRELID3A	0.0687742	1.69829e-18	6.01636e-14	12.4079
Global	ENSG00000140406.3	MESDC1	-0.0560283	1.70152e-18	6.0278e-14	20.9854
Global	ENSG00000134602.15	STK26	-0.0569891	1.70316e-18	6.03363e-14	23.965
Global	ENSG00000147044.20	CASK	-0.0321224	1.70731e-18	6.04833e-14	41.5149
Global	ENSG00000127824.13	TUBA4A	-0.0678523	1.80637e-18	6.39926e-14	22.9154
Global	ENSG00000221972.3	C3orf36	-0.204375	1.81929e-18	6.44501e-14	64.3657
Global	ENSG00000170633.16	RNF34	-0.0275164	1.82519e-18	6.46591e-14	11.8447
Global	ENSG00000124222.22	STX16	0.0401431	1.82963e-18	6.48163e-14	5.76464
Global	ENSG00000243811.8	APOBEC3D	0.10476	1.85076e-18	6.55649e-14	11.7852
Global	ENSG00000124459.11	ZNF45	-0.0387674	1.85104e-18	6.55748e-14	14.6823
Global	ENSG00000112297.14	AIM1	-0.0633742	1.85553e-18	6.57341e-14	64.234
Global	ENSG00000160218.12	TRAPPC10	-0.0473473	1.89614e-18	6.71727e-14	2.60343
Global	ENSG00000138785.14	INTS12	-0.0358292	1.95057e-18	6.91008e-14	84.3186
Global	ENSG00000128805.14	ARHGAP22	0.0778716	1.96324e-18	6.95499e-14	48.446
Global	ENSG00000169764.15	UGP2	-0.0461238	1.9658e-18	6.96403e-14	63.8409
Global	ENSG00000119737.5	GPR75	-0.0821488	2.01898e-18	7.15242e-14	53.8529
Global	ENSG00000041357.15	PSMA4	-0.0378715	2.04132e-18	7.23157e-14	23.4388
Global	ENSG00000133424.20	LARGE1	-0.0526238	2.05927e-18	7.29517e-14	16.8956
Global	ENSG00000197599.12	CCDC154	0.126003	2.06228e-18	7.30584e-14	1.43438
Global	ENSG00000138592.13	USP8	-0.0324802	2.11284e-18	7.48494e-14	50.4244
Global	ENSG00000163516.13	ANKZF1	0.0488791	2.12406e-18	7.5247e-14	22.9569
Global	ENSG00000247077.6	PGAM5	-0.0556237	2.15221e-18	7.62441e-14	0.552575
Global	ENSG00000034533.11	ASTE1	-0.0576345	2.16211e-18	7.65949e-14	67.2679
Global	ENSG00000172986.12	GXYLT2	0.0889174	2.17354e-18	7.69999e-14	72.8881
Global	ENSG00000174669.11	SLC29A2	-0.0821026	2.2422e-18	7.94322e-14	66.3625
Global	ENSG00000166226.12	CCT2	-0.0505034	2.28276e-18	8.0869e-14	63.6737
Global	ENSG00000103150.5	MLYCD	-0.0784227	2.2854e-18	8.09627e-14	6.41132
Global	ENSG00000146122.16	DAAM2	-0.0838691	2.30463e-18	8.16437e-14	39.7923
Global	ENSG00000164023.14	SGMS2	-0.0742374	2.30686e-18	8.17228e-14	82.2995
Global	ENSG00000082482.13	KCNK2	0.0897787	2.35173e-18	8.33125e-14	33.7193
Global	ENSG00000168282.5	MGAT2	-0.0796678	2.3907e-18	8.46928e-14	49.6208
Global	ENSG00000144043.11	TEX261	-0.0376796	2.39742e-18	8.4931e-14	70.9859
Global	ENSG00000175322.11	ZNF519	0.0900932	2.40656e-18	8.5255e-14	14.0575
Global	ENSG00000100568.10	VTI1B	-0.0317872	2.44177e-18	8.65023e-14	39.3689
Global	ENSG00000179041.3	RRS1	-0.0727774	2.49338e-18	8.83303e-14	66.429
Global	ENSG00000089234.15	BRAP	-0.0332365	2.51729e-18	8.91776e-14	21.5893
Global	ENSG00000135317.12	SNX14	-0.0286889	2.55011e-18	9.03402e-14	85.2118
Global	ENSG00000155511.17	GRIA1	0.129164	2.60952e-18	9.24447e-14	27.7244
Global	ENSG00000163728.10	TTC14	0.0598235	2.62194e-18	9.28848e-14	17.6777
Global	ENSG00000164294.13	GPX8	0.0716512	2.6431e-18	9.36344e-14	55.1601
Global	ENSG00000074319.12	TSG101	-0.0313027	2.67186e-18	9.46533e-14	18.4683
Global	ENSG00000168056.15	LTBP3	0.0543367	2.6821e-18	9.50161e-14	65.5388
Global	ENSG00000128908.15	INO80	-0.0277303	2.74519e-18	9.7251e-14	40.9789
Global	ENSG00000072401.14	UBE2D1	-0.0503912	2.7458e-18	9.72728e-14	58.335
Global	ENSG00000164576.11	SAP30L	-0.0498622	2.82215e-18	9.99774e-14	27.0772
Global	ENSG00000130723.18	PRRC2B	-0.0381972	2.82854e-18	1.00204e-13	6.89452
Global	ENSG00000177971.8	IMP3	-0.0405446	2.93519e-18	1.03982e-13	26.3433
Global	ENSG00000125445.10	MRPS7	-0.0378345	2.95141e-18	1.04557e-13	7.99121
Global	ENSG00000174953.13	DHX36	-0.0483311	2.95446e-18	1.04665e-13	43.9711
Global	ENSG00000153310.19	FAM49B	-0.0471314	2.96503e-18	1.05039e-13	15.1215
Global	ENSG00000129636.12	ITFG1	-0.0463333	2.9765e-18	1.05446e-13	42.8742
Global	ENSG00000161381.13	PLXDC1	0.125862	3.02387e-18	1.07124e-13	39.0633
Global	ENSG00000166482.11	MFAP4	0.129437	3.02417e-18	1.07134e-13	19.3835
Global	ENSG00000084754.10	HADHA	-0.0498766	3.04101e-18	1.07731e-13	26.1906
Global	ENSG00000215193.12	PEX26	-0.0298738	3.06113e-18	1.08444e-13	18.0799
Global	ENSG00000091164.12	TXNL1	-0.0300807	3.10973e-18	1.10165e-13	23.7217
Global	ENSG00000129084.17	PSMA1	-0.0336775	3.1656e-18	1.12145e-13	14.5049
Global	ENSG00000166323.12	C11orf65	0.088431	3.1896e-18	1.12995e-13	26.6191
Global	ENSG00000130347.12	RTN4IP1	-0.0587252	3.29713e-18	1.16804e-13	64.1765
Global	ENSG00000163904.12	SENP2	-0.0333771	3.35613e-18	1.18894e-13	12.662
Global	ENSG00000159131.16	GART	-0.0462548	3.36112e-18	1.19071e-13	13.1665
Global	ENSG00000168872.16	DDX19A	-0.0308517	3.37122e-18	1.19429e-13	19.965
Global	ENSG00000135473.14	PAN2	0.0605577	3.42499e-18	1.21334e-13	56.3163
Global	ENSG00000163563.7	MNDA	-0.150522	3.43402e-18	1.21653e-13	90.1069
Global	ENSG00000205060.10	SLC35B4	-0.0482374	3.44398e-18	1.22006e-13	25.0289
Global	ENSG00000184260.5	HIST2H2AC	0.137687	3.44762e-18	1.22135e-13	99.0691
Global	ENSG00000131019.10	ULBP3	-0.116018	3.47176e-18	1.22991e-13	20.7369
Global	ENSG00000185670.7	ZBTB3	-0.0771326	3.50673e-18	1.24229e-13	62.7483
Global	ENSG00000050130.17	JKAMP	-0.0408422	3.53149e-18	1.25107e-13	47.5383
Global	ENSG00000065615.13	CYB5R4	-0.0467865	3.55308e-18	1.25871e-13	83.8596
Global	ENSG00000171208.9	NETO2	-0.0720016	3.6789e-18	1.30329e-13	43.1943
Global	ENSG00000105849.5	TWISTNB	-0.047517	3.82204e-18	1.354e-13	19.6955
Global	ENSG00000187682.2	ERAS	0.0944589	3.90822e-18	1.38453e-13	48.8265
Global	ENSG00000100554.11	ATP6V1D	-0.0499967	3.92862e-18	1.39175e-13	39.6837
Global	ENSG00000147649.9	MTDH	-0.0372766	3.92987e-18	1.39219e-13	47.4099
Global	ENSG00000214114.8	MYCBP	-0.0497945	3.94639e-18	1.39805e-13	38.8642
Global	ENSG00000174695.9	TMEM167A	-0.0322334	3.99556e-18	1.41547e-13	83.0528
Global	ENSG00000095261.13	PSMD5	-0.0328731	4.00646e-18	1.41933e-13	17.5517
Global	ENSG00000095464.9	PDE6C	0.0713394	4.04916e-18	1.43446e-13	40.1314
Global	ENSG00000161654.9	LSM12	-0.0411572	4.12883e-18	1.46268e-13	39.1898
Global	ENSG00000278318.4	ZNF229	-0.053156	4.17867e-18	1.48034e-13	14.169
Global	ENSG00000174106.2	LEMD3	-0.031786	4.20235e-18	1.48872e-13	65.1696
Global	ENSG00000138029.13	HADHB	-0.0636675	4.24353e-18	1.50331e-13	26.2432
Global	ENSG00000203805.10	PLPP4	0.115755	4.32396e-18	1.53181e-13	13.2076
Global	ENSG00000133606.10	MKRN1	-0.033761	4.3702e-18	1.54819e-13	18.8664
Global	ENSG00000169692.12	AGPAT2	-0.0858855	4.4511e-18	1.57685e-13	1.70729
Global	ENSG00000047410.13	TPR	-0.0396674	4.52388e-18	1.60263e-13	62.5807
Global	ENSG00000150630.3	VEGFC	0.0845647	4.53698e-18	1.60727e-13	13.4218
Global	ENSG00000085978.21	ATG16L1	-0.0265529	4.54726e-18	1.61091e-13	8.89785
Global	ENSG00000167881.14	SRP68	-0.0288947	4.57237e-18	1.61981e-13	7.18479
Global	ENSG00000144909.7	OSBPL11	-0.0665802	4.78454e-18	1.69497e-13	72.7005
Global	ENSG00000066027.11	PPP2R5A	-0.0344907	4.836e-18	1.7132e-13	36.5946
Global	ENSG00000100650.15	SRSF5	0.0459431	4.85774e-18	1.7209e-13	37.2717
Global	ENSG00000151575.14	TEX9	0.0698271	4.90921e-18	1.73914e-13	45.5452
Global	ENSG00000014641.17	MDH1	-0.0626628	4.95538e-18	1.75549e-13	63.5888
Global	ENSG00000164949.7	GEM	0.14768	4.99681e-18	1.77017e-13	50.8763
Global	ENSG00000117408.10	IPO13	-0.0378835	5.21818e-18	1.84859e-13	43.9469
Global	ENSG00000143612.19	C1orf43	-0.035797	5.24874e-18	1.85942e-13	94.7358
Global	ENSG00000120696.8	KBTBD7	-0.07758	5.31241e-18	1.88197e-13	41.1898
Global	ENSG00000140992.18	PDPK1	-0.0370787	5.34696e-18	1.89421e-13	2.53796
Global	ENSG00000100567.12	PSMA3	-0.0473475	5.39779e-18	1.91222e-13	48.7717
Global	ENSG00000146576.12	C7orf26	-0.0296116	5.40654e-18	1.91532e-13	6.59002
Global	ENSG00000039068.18	CDH1	-0.107648	5.51544e-18	1.9539e-13	21.5028
Global	ENSG00000241404.6	EGFL8	0.0742152	5.56191e-18	1.97036e-13	32.1646
Global	ENSG00000135070.14	ISCA1	-0.0376912	5.58231e-18	1.97759e-13	52.1116
Global	ENSG00000253797.2	UTP14C	-0.0450637	5.59153e-18	1.98086e-13	52.0297
Global	ENSG00000101407.12	TTI1	-0.0318065	5.59497e-18	1.98208e-13	26.4107
Global	ENSG00000102900.12	NUP93	-0.0380769	5.63985e-18	1.99797e-13	33.4881
Global	ENSG00000169217.8	CD2BP2	-0.0297512	5.66045e-18	2.00527e-13	30.3508
Global	ENSG00000179091.4	CYC1	-0.0425549	5.77808e-18	2.04694e-13	1.04111
Global	ENSG00000132773.11	TOE1	-0.0439876	5.91197e-18	2.09437e-13	45.3397
Global	ENSG00000177189.12	RPS6KA3	-0.0366556	6.03453e-18	2.13779e-13	20.1499
Global	ENSG00000072415.8	MPP5	-0.0308566	6.11373e-18	2.16585e-13	39.7079
Global	ENSG00000123545.5	NDUFAF4	-0.0551151	6.12195e-18	2.16876e-13	73.9081
Global	ENSG00000068383.18	INPP5A	-0.0577531	6.14439e-18	2.17671e-13	1.01424
Global	ENSG00000027001.9	MIPEP	-0.0563609	6.16516e-18	2.18407e-13	23.7302
Global	ENSG00000033100.16	CHPF2	-0.066699	6.19022e-18	2.19295e-13	8.10721
Global	ENSG00000153561.12	RMND5A	-0.0451608	6.31485e-18	2.2371e-13	86.7202
Global	ENSG00000078304.19	PPP2R5C	-0.0285737	6.33256e-18	2.24337e-13	5.11573
Global	ENSG00000176407.17	KCMF1	-0.0398069	6.40089e-18	2.26758e-13	84.9711
Global	ENSG00000270379.5	HEATR9	0.128295	6.44966e-18	2.28485e-13	35.855
Global	ENSG00000136381.12	IREB2	-0.0359521	6.46438e-18	2.29007e-13	23.4897
Global	ENSG00000143149.12	ALDH9A1	-0.0514296	6.63781e-18	2.35151e-13	83.2576
Global	ENSG00000184611.11	KCNH7	-0.103727	6.66964e-18	2.36279e-13	79.3548
Global	ENSG00000184113.9	CLDN5	0.113715	6.8009e-18	2.40929e-13	19.523
Global	ENSG00000140284.10	SLC27A2	-0.120628	6.81249e-18	2.41339e-13	50.1822
Global	ENSG00000213923.11	CSNK1E	0.0500279	6.83107e-18	2.41998e-13	12.5004
Global	ENSG00000196591.11	HDAC2	-0.0324944	6.92758e-18	2.45416e-13	56.7947
Global	ENSG00000143373.17	ZNF687	-0.0403407	7.10315e-18	2.51636e-13	97.6646
Global	ENSG00000012963.14	UBR7	-0.0333979	7.1385e-18	2.52888e-13	13.8145
Global	ENSG00000258429.1	PDF	-0.0452105	7.21944e-18	2.55756e-13	21.0078
Global	ENSG00000151687.14	ANKAR	0.057256	7.36539e-18	2.60926e-13	52.4323
Global	ENSG00000196576.14	PLXNB2	0.0325059	7.46972e-18	2.64622e-13	0.510841
Global	ENSG00000198719.8	DLL1	0.0703848	7.80832e-18	2.76618e-13	0.499414
Global	ENSG00000185900.9	POMK	-0.0797476	7.90703e-18	2.80115e-13	43.0935
Global	ENSG00000143442.21	POGZ	0.0493522	8.2602e-18	2.92626e-13	97.497
Global	ENSG00000067248.9	DHX29	-0.0339204	8.26266e-18	2.92713e-13	55.2562
Global	ENSG00000067334.13	DNTTIP2	-0.0486695	8.39252e-18	2.97314e-13	93.8663
Global	ENSG00000131966.13	ACTR10	-0.0333081	8.48164e-18	3.00471e-13	48.8081
Global	ENSG00000164609.9	SLU7	-0.0402351	8.56244e-18	3.03333e-13	21.1165
Global	ENSG00000163939.18	PBRM1	-0.0331619	8.65862e-18	3.0674e-13	52.5454
Global	ENSG00000213397.10	HAUS7	0.0797633	8.67213e-18	3.07219e-13	2.54538
Global	ENSG00000184675.9	AMER1	-0.0488429	8.79223e-18	3.11473e-13	64.1851
Global	ENSG00000214226.8	C17orf67	0.0934831	8.87086e-18	3.14259e-13	26.4187
Global	ENSG00000057294.14	PKP2	-0.111074	8.9526e-18	3.17155e-13	32.7907
Global	ENSG00000005810.17	MYCBP2	-0.0435087	8.97199e-18	3.17842e-13	37.0373
Global	ENSG00000269335.5	IKBKG	-0.0525317	9.07569e-18	3.21515e-13	1.47585
Global	ENSG00000113520.10	IL4	0.128939	9.12364e-18	3.23214e-13	48.8556
Global	ENSG00000116514.16	RNF19B	-0.0445739	9.19298e-18	3.25671e-13	32.9364
Global	ENSG00000174943.9	KCTD13	0.0365462	9.32693e-18	3.30416e-13	29.905
Global	ENSG00000235863.3	B3GALT4	-0.0609502	9.39404e-18	3.32793e-13	33.2771
Global	ENSG00000068878.14	PSME4	-0.0560943	9.39981e-18	3.32998e-13	53.8641
Global	ENSG00000141469.16	SLC14A1	0.153133	9.42227e-18	3.33794e-13	34.6208
Global	ENSG00000105278.10	ZFR2	0.0853845	9.68097e-18	3.42958e-13	3.80402
Global	ENSG00000166886.12	NAB2	0.0648088	9.71952e-18	3.44324e-13	57.0889
Global	ENSG00000138107.12	ACTR1A	-0.0352292	9.72624e-18	3.44562e-13	31.2947
Global	ENSG00000071537.13	SEL1L	-0.0463869	9.74492e-18	3.45224e-13	25.5099
Global	ENSG00000132478.9	UNK	0.0279947	9.79681e-18	3.47062e-13	7.43164
Global	ENSG00000189129.13	PLAC9	0.111371	9.87293e-18	3.49758e-13	53.6521
Global	ENSG00000072803.17	FBXW11	-0.0301635	9.94575e-18	3.52338e-13	9.53139
Global	ENSG00000242866.9	STRC	0.122497	9.97809e-18	3.53484e-13	43.5995
Global	ENSG00000170854.17	RIOX2	-0.0408364	9.98807e-18	3.53837e-13	97.9418
Global	ENSG00000133937.4	GSC	0.0949764	1.0086e-17	3.57307e-13	12.2735
Global	ENSG00000198646.13	NCOA6	-0.0299201	1.01673e-17	3.60185e-13	29.6185
Global	ENSG00000134152.10	KATNBL1	0.0419879	1.03065e-17	3.6512e-13	34.1407
Global	ENSG00000152270.8	PDE3B	-0.0947423	1.03094e-17	3.65222e-13	14.6437
Global	ENSG00000065802.11	ASB1	-0.0306925	1.03401e-17	3.6631e-13	3.74128
Global	ENSG00000181513.14	ACBD4	0.0578378	1.04876e-17	3.71533e-13	38.1133
Global	ENSG00000151117.8	TMEM86A	-0.106853	1.06019e-17	3.75582e-13	18.6931
Global	ENSG00000152464.14	RPP38	-0.0350675	1.07452e-17	3.8066e-13	15.0973
Global	ENSG00000079150.17	FKBP7	0.0508762	1.08566e-17	3.84605e-13	63.7149
Global	ENSG00000072182.12	ASIC4	0.110425	1.08609e-17	3.8476e-13	22.6548
Global	ENSG00000170949.17	ZNF160	0.0599215	1.12031e-17	3.9688e-13	5.51418
Global	ENSG00000152700.13	SAR1B	-0.0431831	1.12429e-17	3.9829e-13	46.889
Global	ENSG00000134153.9	EMC7	-0.038804	1.13339e-17	4.01516e-13	34.084
Global	ENSG00000143315.6	PIGM	-0.0394165	1.14921e-17	4.0712e-13	88.9244
Global	ENSG00000171388.11	APLN	0.196072	1.15926e-17	4.10681e-13	26.386
Global	ENSG00000113812.13	ACTR8	-0.0354486	1.16089e-17	4.11256e-13	53.8671
Global	ENSG00000091527.15	CDV3	-0.0415881	1.1636e-17	4.12217e-13	64.7053
Global	ENSG00000204859.12	ZBTB48	0.0361904	1.19827e-17	4.24499e-13	6.58
Global	ENSG00000173212.4	MAB21L3	-0.136921	1.20258e-17	4.26025e-13	116.112
Global	ENSG00000083535.15	PIBF1	0.040316	1.20695e-17	4.27576e-13	41.3479
Global	ENSG00000139514.12	SLC7A1	-0.0647607	1.20844e-17	4.28101e-13	29.5094
Global	ENSG00000136867.10	SLC31A2	-0.113399	1.21163e-17	4.29231e-13	25.2366
Global	ENSG00000056558.10	TRAF1	0.07324	1.22648e-17	4.34491e-13	17.4655
Global	ENSG00000146350.13	TBC1D32	0.0593824	1.2296e-17	4.35597e-13	49.4712
Global	ENSG00000126746.17	ZNF384	-0.0386571	1.23276e-17	4.36719e-13	6.66648
Global	ENSG00000115207.13	GTF3C2	-0.032908	1.23347e-17	4.36968e-13	27.3258
Global	ENSG00000084463.7	WBP11	-0.0375836	1.26024e-17	4.46453e-13	14.7846
Global	ENSG00000010539.11	ZNF200	-0.049445	1.29447e-17	4.58579e-13	3.22232
Global	ENSG00000108984.13	MAP2K6	-0.0834463	1.29622e-17	4.592e-13	13.7141
Global	ENSG00000163611.11	SPICE1	0.0423109	1.30523e-17	4.6239e-13	84.7804
Global	ENSG00000114745.13	GORASP1	-0.0297668	1.30952e-17	4.6391e-13	39.0967
Global	ENSG00000215421.9	ZNF407	-0.0356876	1.32147e-17	4.68143e-13	5.30762
Global	ENSG00000119689.14	DLST	-0.0296617	1.33193e-17	4.71849e-13	32.14
Global	ENSG00000154845.15	PPP4R1	-0.03927	1.3325e-17	4.7205e-13	9.54679
Global	ENSG00000114315.3	HES1	0.106616	1.34486e-17	4.76429e-13	4.15683
Global	ENSG00000123810.7	B9D2	-0.0600864	1.34746e-17	4.7735e-13	17.2534
Global	ENSG00000173614.13	NMNAT1	-0.0563853	1.36833e-17	4.84745e-13	9.94343
Global	ENSG00000088812.17	ATRN	-0.044494	1.36861e-17	4.84842e-13	3.47104
Global	ENSG00000100883.11	SRP54	-0.0362403	1.37175e-17	4.85955e-13	34.982
Global	ENSG00000112367.10	FIG4	-0.0386353	1.38409e-17	4.90329e-13	60.9806
Global	ENSG00000141564.13	RPTOR	-0.0393447	1.38919e-17	4.92133e-13	2.2912
Global	ENSG00000078142.12	PIK3C3	-0.0343202	1.39381e-17	4.9377e-13	38.2855
Global	ENSG00000132842.13	AP3B1	-0.0463517	1.39402e-17	4.93846e-13	78.0005
Global	ENSG00000132581.9	SDF2	-0.0327724	1.41998e-17	5.03041e-13	28.6484
Global	ENSG00000135624.15	CCT7	-0.0438181	1.42872e-17	5.06137e-13	73.2334
Global	ENSG00000087074.7	PPP1R15A	0.101355	1.45382e-17	5.15029e-13	9.74156
Global	ENSG00000166716.9	ZNF592	-0.0292373	1.45865e-17	5.16741e-13	17.1848
Global	ENSG00000147454.13	SLC25A37	0.066841	1.47444e-17	5.22335e-13	23.5288
Global	ENSG00000019582.14	CD74	0.0924471	1.48802e-17	5.27147e-13	31.1253
Global	ENSG00000173218.14	VANGL1	-0.0601464	1.50239e-17	5.32237e-13	115.642
Global	ENSG00000013275.7	PSMC4	-0.0441298	1.50249e-17	5.32271e-13	18.6362
Global	ENSG00000115216.13	NRBP1	-0.0228118	1.52201e-17	5.39187e-13	27.4278
Global	ENSG00000196363.9	WDR5	-0.0311675	1.52207e-17	5.3921e-13	4.23475
Global	ENSG00000144134.18	RABL2A	0.0550339	1.54865e-17	5.48624e-13	113.627
Global	ENSG00000238227.7	C9orf69	-0.0509943	1.55821e-17	5.52011e-13	2.27585
Global	ENSG00000159658.10	EFCAB14	-0.0271825	1.56279e-17	5.53634e-13	46.6752
Global	ENSG00000172172.7	MRPL13	-0.039487	1.56286e-17	5.53657e-13	24.6932
Global	ENSG00000171817.16	ZNF540	0.0672872	1.57458e-17	5.57811e-13	21.0035
Global	ENSG00000185591.9	SP1	-0.0363237	1.57913e-17	5.59423e-13	53.3802
Global	ENSG00000171017.10	LRRC8E	-0.0810667	1.60978e-17	5.7028e-13	7.8885
Global	ENSG00000172716.16	SLFN11	0.0653509	1.61807e-17	5.73216e-13	35.3503
Global	ENSG00000163607.15	GTPBP8	-0.0283049	1.61879e-17	5.73472e-13	85.2805
Global	ENSG00000169981.10	ZNF35	-0.0404506	1.6211e-17	5.7429e-13	44.6487
Global	ENSG00000169249.12	ZRSR2	0.0435116	1.66998e-17	5.91608e-13	15.7905
Global	ENSG00000101916.11	TLR8	-0.238966	1.69799e-17	6.01531e-13	12.9066
Global	ENSG00000102178.12	UBL4A	-0.0415169	1.71001e-17	6.0579e-13	1.55422
Global	ENSG00000108055.9	SMC3	-0.0414188	1.71094e-17	6.06117e-13	23.1928
Global	ENSG00000052723.11	SIKE1	-0.0265665	1.73312e-17	6.13977e-13	114.769
Global	ENSG00000176261.15	ZBTB8OS	-0.0358182	1.75768e-17	6.22676e-13	32.6208
Global	ENSG00000162772.16	ATF3	0.191975	1.77768e-17	6.29761e-13	36.3356
Global	ENSG00000018510.13	AGPS	-0.0345718	1.81931e-17	6.44509e-13	64.6342
Global	ENSG00000110315.6	RNF141	-0.0472772	1.82317e-17	6.45875e-13	10.5117
Global	ENSG00000174780.15	SRP72	-0.037955	1.85725e-17	6.57949e-13	56.4669
Global	ENSG00000141429.13	GALNT1	-0.0385912	1.86064e-17	6.59151e-13	35.5811
Global	ENSG00000260916.7	CCPG1	-0.0450368	1.89002e-17	6.69558e-13	46.5827
Global	ENSG00000047249.17	ATP6V1H	-0.043382	2.0007e-17	7.08768e-13	53.7156
Global	ENSG00000182890.4	GLUD2	-0.0625955	2.00363e-17	7.09807e-13	34.9908
Global	ENSG00000182791.4	CCDC87	-0.106944	2.00583e-17	7.10586e-13	66.5902
Global	ENSG00000105447.12	GRWD1	-0.0475746	2.00784e-17	7.11297e-13	10.1606
Global	ENSG00000168453.14	HR	-0.088966	2.01062e-17	7.12283e-13	22.1144
Global	ENSG00000158109.14	TPRG1L	-0.0396579	2.01092e-17	7.12387e-13	3.625
Global	ENSG00000042286.14	AIFM2	-0.0615162	2.01233e-17	7.12889e-13	63.6645
Global	ENSG00000198648.10	STK39	-0.0473909	2.08374e-17	7.38184e-13	73.9454
Global	ENSG00000178537.9	SLC25A20	-0.0792618	2.09963e-17	7.43816e-13	48.8569
Global	ENSG00000154263.17	ABCA10	0.118813	2.1581e-17	7.64529e-13	14.0286
Global	ENSG00000167291.15	TBC1D16	-0.0653329	2.18737e-17	7.74898e-13	3.22159
Global	ENSG00000185158.12	LRRC37B	0.0435663	2.21732e-17	7.85508e-13	32.0079
Global	ENSG00000245848.2	CEBPA	-0.0994731	2.22218e-17	7.87229e-13	25.3151
Global	ENSG00000141034.9	GID4	-0.0448622	2.22938e-17	7.8978e-13	18.0393
Global	ENSG00000013503.9	POLR3B	-0.0582424	2.23548e-17	7.91942e-13	26.7651
Global	ENSG00000178896.8	EXOSC4	-0.0564964	2.23933e-17	7.93304e-13	1.05799
Global	ENSG00000132623.15	ANKEF1	-0.0807995	2.27504e-17	8.05954e-13	10.035
Global	ENSG00000164007.10	CLDN19	-0.132753	2.29709e-17	8.13768e-13	42.7331
Global	ENSG00000072210.18	ALDH3A2	-0.0411363	2.40896e-17	8.53397e-13	19.6481
Global	ENSG00000139131.12	YARS2	-0.035442	2.42546e-17	8.59243e-13	32.7275
Global	ENSG00000162434.11	JAK1	-0.0399476	2.43094e-17	8.61186e-13	64.8332
Global	ENSG00000166311.9	SMPD1	-0.037953	2.43108e-17	8.61235e-13	6.39043
Global	ENSG00000167414.4	GNG8	0.109135	2.43898e-17	8.64034e-13	11.9829
Global	ENSG00000185100.10	ADSSL1	0.0905052	2.45373e-17	8.69257e-13	2.29641
Global	ENSG00000197584.11	KCNMB2	0.144637	2.45436e-17	8.69481e-13	19.4511
Global	ENSG00000107819.13	SFXN3	0.0442684	2.45789e-17	8.7073e-13	32.7562
Global	ENSG00000090054.13	SPTLC1	-0.0362177	2.48951e-17	8.81935e-13	46.2793
Global	ENSG00000140650.11	PMM2	-0.0688115	2.50836e-17	8.88611e-13	8.78882
Global	ENSG00000100918.12	REC8	0.0722811	2.57418e-17	9.11928e-13	24.1719
Global	ENSG00000167588.12	GPD1	-0.1739	2.58605e-17	9.16135e-13	50.1038
Global	ENSG00000113211.5	PCDHB6	0.0637779	2.59263e-17	9.18464e-13	40.385
Global	ENSG00000004779.9	NDUFAB1	-0.0410619	2.62331e-17	9.29333e-13	23.581
Global	ENSG00000152642.10	GPD1L	-0.0785436	2.68897e-17	9.52594e-13	32.1057
Global	ENSG00000034693.14	PEX3	-0.0465373	2.72349e-17	9.64823e-13	27.316
Global	ENSG00000099814.15	CEP170B	-0.0533174	2.73131e-17	9.67594e-13	2.14695
Global	ENSG00000044524.10	EPHA3	0.0854889	2.75005e-17	9.74233e-13	89.1075
Global	ENSG00000143771.11	CNIH4	-0.0551839	2.75139e-17	9.74709e-13	24.577
Global	ENSG00000283787.1	PRR33	0.135533	2.77384e-17	9.8266e-13	1.88858
Global	ENSG00000154127.9	UBASH3B	-0.0885875	2.79265e-17	9.89323e-13	12.2721
Global	ENSG00000152582.13	SPEF2	0.0796056	2.79603e-17	9.90521e-13	35.6178
Global	ENSG00000164542.12	KIAA0895	-0.0499498	2.80874e-17	9.95025e-13	36.3242
Global	ENSG00000119457.7	SLC46A2	-0.144439	2.81472e-17	9.97143e-13	25.5038
Global	ENSG00000121807.5	CCR2	-0.193434	2.84218e-17	1.00687e-12	46.3537
Global	ENSG00000170832.12	USP32	-0.0485487	2.86105e-17	1.01356e-12	22.835
Global	ENSG00000078618.21	NRDC	-0.0341973	2.89036e-17	1.02394e-12	51.7892
Global	ENSG00000147586.9	MRPS28	-0.0371678	2.89711e-17	1.02633e-12	65.1083
Global	ENSG00000119318.12	RAD23B	-0.0337761	2.901e-17	1.02771e-12	31.0625
Global	ENSG00000188613.6	NANOS1	-0.120407	2.95183e-17	1.04571e-12	14.7638
Global	ENSG00000077254.14	USP33	-0.0340575	2.95721e-17	1.04762e-12	77.696
Global	ENSG00000163590.13	PPM1L	-0.0686696	2.99511e-17	1.06105e-12	37.2167
Global	ENSG00000103512.14	NOMO1	-0.0487953	3.00573e-17	1.06481e-12	14.8337
Global	ENSG00000063587.13	ZNF275	-0.0540898	3.0513e-17	1.08095e-12	2.68079
Global	ENSG00000071127.16	WDR1	-0.0390597	3.0541e-17	1.08194e-12	10.0743
Global	ENSG00000172650.13	AGAP5	0.0460638	3.10226e-17	1.09901e-12	60.0993
Global	ENSG00000277288.3	C10orf142	0.145211	3.21677e-17	1.13957e-12	44.2927
Global	ENSG00000185246.17	PRPF39	0.0321846	3.25688e-17	1.15378e-12	45.0841
Global	ENSG00000253958.1	CLDN23	-0.0838541	3.27471e-17	1.1601e-12	8.70194
Global	ENSG00000133195.11	SLC39A11	-0.0749941	3.29894e-17	1.16868e-12	10.1647
Global	ENSG00000166224.16	SGPL1	-0.03597	3.3026e-17	1.16998e-12	62.9162
Global	ENSG00000186660.14	ZFP91	-0.0351438	3.31796e-17	1.17542e-12	58.5791
Global	ENSG00000009954.10	BAZ1B	-0.0342978	3.38187e-17	1.19806e-12	73.4404
Global	ENSG00000159842.14	ABR	-0.0411937	3.42918e-17	1.21482e-12	1.00367
Global	ENSG00000089327.14	FXYD5	0.055848	3.43014e-17	1.21516e-12	23.4477
Global	ENSG00000205213.13	LGR4	-0.0485247	3.43173e-17	1.21573e-12	27.366
Global	ENSG00000073464.11	CLCN4	-0.0852513	3.4359e-17	1.2172e-12	10.1569
Global	ENSG00000185104.19	FAF1	-0.0269141	3.4459e-17	1.22074e-12	50.437
Global	ENSG00000186350.9	RXRA	-0.0633889	3.45897e-17	1.22538e-12	3.95413
Global	ENSG00000114686.8	MRPL3	-0.0439079	3.4732e-17	1.23042e-12	66.7926
Global	ENSG00000136159.3	NUDT15	-0.0421761	3.49063e-17	1.23659e-12	48.0376
Global	ENSG00000166272.16	WBP1L	-0.0554264	3.49611e-17	1.23853e-12	30.9812
Global	ENSG00000166262.15	FAM227B	0.0645403	3.59869e-17	1.27487e-12	49.327
Global	ENSG00000221978.11	CCNL2	0.0444694	3.63093e-17	1.28629e-12	1.38648
Global	ENSG00000082196.20	C1QTNF3	0.124451	3.63428e-17	1.28748e-12	34.0194
Global	ENSG00000178809.11	TRIM73	0.096606	3.65008e-17	1.29308e-12	75.3954
Global	ENSG00000135334.8	AKIRIN2	-0.0370895	3.65882e-17	1.29617e-12	83.1038
Global	ENSG00000127774.6	EMC6	-0.0430952	3.72275e-17	1.31882e-12	3.66881
Global	ENSG00000115935.17	WIPF1	0.0377718	3.75946e-17	1.33182e-12	67.5106
Global	ENSG00000139505.11	MTMR6	-0.0396734	3.76306e-17	1.3331e-12	25.2462
Global	ENSG00000227345.8	PARG	-0.0310366	3.8597e-17	1.36734e-12	49.8183
Global	ENSG00000131848.9	ZSCAN5A	-0.0483601	3.8606e-17	1.36766e-12	2.30291
Global	ENSG00000264364.2	DYNLL2	-0.0382655	3.93841e-17	1.39522e-12	25.1619
Global	ENSG00000101473.16	ACOT8	-0.0344475	3.9432e-17	1.39692e-12	18.5868
Global	ENSG00000197162.9	ZNF785	0.0500698	4.04539e-17	1.43312e-12	30.5737
Global	ENSG00000126249.7	PDCD2L	-0.0384029	4.05221e-17	1.43554e-12	24.1915
Global	ENSG00000065135.10	GNAI3	-0.0331164	4.05817e-17	1.43765e-12	109.549
Global	ENSG00000138002.14	IFT172	0.0460013	4.07925e-17	1.44512e-12	27.4444
Global	ENSG00000120705.12	ETF1	-0.050272	4.10952e-17	1.45584e-12	42.995
Global	ENSG00000121653.11	MAPK8IP1	-0.0552795	4.26004e-17	1.50916e-12	45.8856
Global	ENSG00000196497.16	IPO4	-0.0635789	4.29849e-17	1.52278e-12	24.1803
Global	ENSG00000213658.11	LAT	0.0757973	4.31205e-17	1.52759e-12	28.9848
Global	ENSG00000183048.11	SLC25A10	-0.0751747	4.34733e-17	1.54008e-12	1.53642
Global	ENSG00000248483.6	POU5F2	0.11939	4.38872e-17	1.55475e-12	87.7966
Global	ENSG00000103274.10	NUBP1	-0.0437709	4.40957e-17	1.56213e-12	10.7438
Global	ENSG00000125827.8	TMX4	-0.0505969	4.41824e-17	1.56521e-12	7.97735
Global	ENSG00000164002.11	EXO5	-0.0639863	4.5094e-17	1.5975e-12	40.5087
Global	ENSG00000180549.7	FUT7	-0.149636	4.52388e-17	1.60263e-12	1.36272
Global	ENSG00000100216.5	TOMM22	-0.0350324	4.53539e-17	1.60671e-12	12.133
Global	ENSG00000164305.18	CASP3	-0.0363603	4.56391e-17	1.61681e-12	5.56505
Global	ENSG00000196126.11	HLA-DRB1	0.0987467	4.56972e-17	1.61887e-12	32.5788
Global	ENSG00000106367.13	AP1S1	-0.0471493	4.57852e-17	1.62199e-12	58.1844
Global	ENSG00000132274.15	TRIM22	0.0702968	4.58371e-17	1.62382e-12	5.68969
Global	ENSG00000170540.14	ARL6IP1	-0.0390302	4.59522e-17	1.6279e-12	18.7917
Global	ENSG00000123612.15	ACVR1C	-0.135572	4.68736e-17	1.66054e-12	84.5645
Global	ENSG00000048544.5	MRPS10	-0.0372159	4.7541e-17	1.68419e-12	42.2068
Global	ENSG00000162520.14	SYNC	-0.117333	4.76175e-17	1.6869e-12	32.6949
Global	ENSG00000152382.5	TADA1	-0.0280659	4.77498e-17	1.69158e-12	82.0801
Global	ENSG00000035403.17	VCL	-0.0541475	4.78884e-17	1.6965e-12	59.6772
Global	ENSG00000116237.15	ICMT	-0.0506797	4.79523e-17	1.69876e-12	6.2213
Global	ENSG00000168918.13	INPP5D	0.0629417	4.80078e-17	1.70072e-12	8.98563
Global	ENSG00000023909.9	GCLM	-0.076294	4.80857e-17	1.70348e-12	93.8852
Global	ENSG00000091317.7	CMTM6	-0.0470531	4.82006e-17	1.70756e-12	32.4813
Global	ENSG00000130021.13	PUDP	-0.0524267	4.82103e-17	1.7079e-12	7.04892
Global	ENSG00000204947.8	ZNF425	-0.0687701	4.86565e-17	1.7237e-12	10.2196
Global	ENSG00000178685.13	PARP10	0.0603376	4.95071e-17	1.75384e-12	1.12586
Global	ENSG00000133704.9	IPO8	-0.0273401	4.98466e-17	1.76587e-12	30.629
Global	ENSG00000168569.7	TMEM223	-0.0400474	5.0273e-17	1.78097e-12	62.7716
Global	ENSG00000170043.11	TRAPPC1	-0.0417898	5.18683e-17	1.83749e-12	7.93034
Global	ENSG00000133561.15	GIMAP6	-0.101264	5.35139e-17	1.89578e-12	8.71332
Global	ENSG00000118939.17	UCHL3	-0.0440917	5.41193e-17	1.91723e-12	38.7583
Global	ENSG00000141873.10	SLC39A3	-0.0478796	5.42439e-17	1.92164e-12	2.7322
Global	ENSG00000108523.15	RNF167	-0.0336265	5.51235e-17	1.95281e-12	4.94025
Global	ENSG00000132376.19	INPP5K	-0.0431228	5.52958e-17	1.95891e-12	1.49457
Global	ENSG00000169302.14	STK32A	0.0838676	5.53496e-17	1.96081e-12	34.1504
Global	ENSG00000065029.14	ZNF76	0.0401627	5.59924e-17	1.98359e-12	35.259
Global	ENSG00000165233.17	CARD19	0.0545231	5.65224e-17	2.00236e-12	45.2814
Global	ENSG00000033011.11	ALG1	-0.0564585	5.72718e-17	2.02891e-12	5.07182
Global	ENSG00000108829.9	LRRC59	-0.0643258	5.82184e-17	2.06244e-12	32.8602
Global	ENSG00000111786.8	SRSF9	-0.0342082	5.83788e-17	2.06813e-12	12.8055
Global	ENSG00000181264.8	TMEM136	0.0556941	5.85027e-17	2.07252e-12	14.7529
Global	ENSG00000162148.10	PPP1R32	0.0723436	5.87226e-17	2.08031e-12	61.4811
Global	ENSG00000158163.14	DZIP1L	0.062546	5.92709e-17	2.09973e-12	60.1797
Global	ENSG00000065613.13	SLK	-0.0339266	6.0294e-17	2.13597e-12	29.7682
Global	ENSG00000196460.12	RFX8	0.145694	6.05775e-17	2.14602e-12	101.397
Global	ENSG00000186777.11	ZNF732	0.107555	6.08868e-17	2.15698e-12	0.270674
Global	ENSG00000111664.10	GNB3	0.108892	6.11035e-17	2.16465e-12	6.84021
Global	ENSG00000129009.12	ISLR	0.105791	6.11101e-17	2.16489e-12	27.8143
Global	ENSG00000114480.12	GBE1	-0.0726242	6.25979e-17	2.21759e-12	81.4897
Global	ENSG00000253731.2	PCDHGA6	0.0630486	6.28359e-17	2.22602e-12	40.1586
Global	ENSG00000257923.9	CUX1	-0.0292874	6.34414e-17	2.24748e-12	57.062
Global	ENSG00000167461.11	RAB8A	-0.0341822	6.41717e-17	2.27335e-12	16.1116
Global	ENSG00000121207.11	LRAT	0.103853	6.50453e-17	2.30429e-12	35.4614
Global	ENSG00000204149.10	AGAP6	0.0532065	6.5295e-17	2.31314e-12	49.9822
Global	ENSG00000100068.11	LRP5L	0.0857295	6.6293e-17	2.34849e-12	25.3514
Global	ENSG00000081913.13	PHLPP1	-0.046259	6.70581e-17	2.3756e-12	17.3929
Global	ENSG00000146476.10	ARMT1	-0.0413368	6.7835e-17	2.40312e-12	19.3359
Global	ENSG00000014257.15	ACPP	-0.162125	6.86131e-17	2.43069e-12	65.9273
Global	ENSG00000204642.13	HLA-F	0.0776866	6.87364e-17	2.43506e-12	29.7228
Global	ENSG00000125863.18	MKKS	-0.0399728	6.93399e-17	2.45644e-12	10.401
Global	ENSG00000170615.14	SLC26A5	0.0836644	7.0539e-17	2.49892e-12	55.9028
Global	ENSG00000139974.15	SLC38A6	0.0414839	7.06518e-17	2.50291e-12	45.96
Global	ENSG00000159348.12	CYB5R1	-0.0326228	7.08127e-17	2.50861e-12	45.9891
Global	ENSG00000184465.15	WDR27	0.0613552	7.09128e-17	2.51216e-12	1.10393
Global	ENSG00000127586.16	CHTF18	0.0721658	7.1451e-17	2.53122e-12	0.788045
Global	ENSG00000170037.13	CNTROB	0.0346586	7.19896e-17	2.5503e-12	7.93212
Global	ENSG00000167554.14	ZNF610	0.0888641	7.22302e-17	2.55883e-12	6.24984
Global	ENSG00000154719.13	MRPL39	-0.0395229	7.22323e-17	2.5589e-12	21.1025
Global	ENSG00000130706.12	ADRM1	-0.0471927	7.24112e-17	2.56524e-12	2.13531
Global	ENSG00000163154.5	TNFAIP8L2	-0.168149	7.27936e-17	2.57878e-12	97.7967
Global	ENSG00000114209.14	PDCD10	-0.0366949	7.39452e-17	2.61958e-12	30.5606
Global	ENSG00000196421.8	LINC00176	0.0979185	7.61597e-17	2.69804e-12	0.404205
Global	ENSG00000143740.14	SNAP47	-0.0310394	7.78949e-17	2.75951e-12	21.1752
Global	ENSG00000173040.12	EVC2	0.0540063	7.92468e-17	2.8074e-12	5.54277
Global	ENSG00000137573.13	SULF1	0.0888438	7.92862e-17	2.80879e-12	69.4666
Global	ENSG00000148153.13	INIP	-0.0355941	7.97417e-17	2.82493e-12	25.6765
Global	ENSG00000145817.16	YIPF5	-0.0397388	7.98768e-17	2.82972e-12	37.3675
Global	ENSG00000157350.12	ST3GAL2	-0.0404579	8.01228e-17	2.83843e-12	19.8991
Global	ENSG00000131149.18	GSE1	-0.0345222	8.01854e-17	2.84065e-12	4.66215
Global	ENSG00000107362.13	ABHD17B	-0.0337529	8.06827e-17	2.85826e-12	66.4838
Global	ENSG00000189127.7	ANKRD34B	-0.15419	8.096e-17	2.86809e-12	80.5568
Global	ENSG00000204520.12	MICA	0.0881544	8.11673e-17	2.87543e-12	31.3998
Global	ENSG00000132341.11	RAN	-0.0468883	8.42726e-17	2.98544e-12	2.39763
Global	ENSG00000177663.13	IL17RA	-0.080044	8.45599e-17	2.99562e-12	17.085
Global	ENSG00000115540.14	MOB4	-0.035505	8.5496e-17	3.02878e-12	44.6398
Global	ENSG00000095203.14	EPB41L4B	-0.0786004	8.5563e-17	3.03115e-12	29.0738
Global	ENSG00000127328.21	RAB3IP	-0.0486869	8.57236e-17	3.03684e-12	63.4521
Global	ENSG00000188596.10	CFAP54	0.0792958	8.5794e-17	3.03934e-12	36.3998
Global	ENSG00000133639.4	BTG1	0.0561406	8.59757e-17	3.04578e-12	41.1297
Global	ENSG00000178573.6	MAF	0.0620956	8.62479e-17	3.05542e-12	10.7376
Global	ENSG00000141219.15	C17orf80	-0.0406905	8.71218e-17	3.08638e-12	10.0085
Global	ENSG00000120451.10	SNX19	-0.0426168	8.76572e-17	3.10535e-12	4.17011
Global	ENSG00000259431.5	THTPA	-0.0475803	8.85339e-17	3.1364e-12	23.5562
Global	ENSG00000111726.12	CMAS	-0.0358871	8.86296e-17	3.13979e-12	22.0462
Global	ENSG00000183718.5	TRIM52	0.0480312	8.92991e-17	3.16351e-12	0.277141
Global	ENSG00000126264.9	HCST	0.0780472	8.97724e-17	3.18028e-12	22.7132
Global	ENSG00000005249.12	PRKAR2B	-0.0877529	8.98595e-17	3.18336e-12	52.1842
Global	ENSG00000196411.9	EPHB4	-0.0560981	9.01541e-17	3.1938e-12	58.5185
Global	ENSG00000263155.5	MYZAP	-0.105283	9.04362e-17	3.20379e-12	44.3058
Global	ENSG00000140153.17	WDR20	-0.0235052	9.06285e-17	3.21061e-12	4.81887
Global	ENSG00000105402.7	NAPA	-0.0409001	9.1095e-17	3.22713e-12	11.1024
Global	ENSG00000173930.8	SLCO4C1	-0.112268	9.17842e-17	3.25155e-12	79.2417
Global	ENSG00000105248.15	CCDC94	-0.0473734	9.29534e-17	3.29297e-12	4.24801
Global	ENSG00000005022.5	SLC25A5	-0.0567959	9.33541e-17	3.30716e-12	36.5696
Global	ENSG00000077097.15	TOP2B	-0.0292984	9.34681e-17	3.3112e-12	25.5979
Global	ENSG00000162687.16	KCNT2	0.0865271	9.41566e-17	3.33559e-12	52.3472
Global	ENSG00000147419.17	CCDC25	-0.0335097	9.46282e-17	3.3523e-12	27.7333
Global	ENSG00000108861.8	DUSP3	-0.0374808	9.48009e-17	3.35842e-12	39.4785
Global	ENSG00000149357.9	LAMTOR1	-0.0384541	9.48123e-17	3.35882e-12	62.9832
Global	ENSG00000181234.9	TMEM132C	-0.105769	9.48834e-17	3.36134e-12	4.56739
Global	ENSG00000143801.16	PSEN2	-0.0412128	9.50221e-17	3.36625e-12	22.0603
Global	ENSG00000197892.12	KIF13B	-0.0481335	9.5253e-17	3.37443e-12	29.0676
Global	ENSG00000113597.17	TRAPPC13	-0.0360589	9.5502e-17	3.38325e-12	65.6247
Global	ENSG00000141576.14	RNF157	-0.0721963	9.64258e-17	3.41598e-12	7.01707
Global	ENSG00000225663.7	MCRIP1	0.0411515	9.76511e-17	3.45939e-12	1.42414
Global	ENSG00000136045.11	PWP1	-0.0319377	9.88436e-17	3.50163e-12	25.5621
Global	ENSG00000181074.3	OR52N4	0.185919	9.89958e-17	3.50702e-12	5.75469
Global	ENSG00000100532.11	CGRRF1	-0.0359417	9.95962e-17	3.52829e-12	52.5044
Global	ENSG00000176490.4	DIRAS1	-0.0895136	1.00578e-16	3.56308e-12	2.71457
Global	ENSG00000137207.11	YIPF3	-0.0281003	1.01093e-16	3.58132e-12	43.5118
Global	ENSG00000142197.12	DOPEY2	-0.0549579	1.02587e-16	3.63423e-12	10.4157
Global	ENSG00000159023.19	EPB41	-0.0369404	1.02764e-16	3.64052e-12	28.8871
Global	ENSG00000085117.11	CD82	-0.0612156	1.05309e-16	3.73069e-12	44.5644
Global	ENSG00000140398.13	NEIL1	0.0509375	1.06071e-16	3.75767e-12	26.6341
Global	ENSG00000021355.12	SERPINB1	-0.0966451	1.0612e-16	3.75941e-12	2.83233
Global	ENSG00000068796.16	KIF2A	-0.0320869	1.06485e-16	3.77235e-12	62.3062
Global	ENSG00000093000.18	NUP50	-0.0350788	1.07748e-16	3.81707e-12	5.63045
Global	ENSG00000100836.10	PABPN1	0.0321416	1.07808e-16	3.81922e-12	23.3213
Global	ENSG00000122224.17	LY9	0.134993	1.08637e-16	3.84856e-12	88.1282
Global	ENSG00000085465.12	OVGP1	0.0976558	1.09239e-16	3.86991e-12	111.414
Global	ENSG00000163931.15	TKT	-0.069602	1.0925e-16	3.87031e-12	53.2247
Global	ENSG00000162998.4	FRZB	0.111927	1.09375e-16	3.87471e-12	59.3264
Global	ENSG00000172543.7	CTSW	0.193241	1.09437e-16	3.8769e-12	65.8798
Global	ENSG00000057608.16	GDI2	-0.0409368	1.09546e-16	3.88079e-12	5.76522
Global	ENSG00000180739.13	S1PR5	0.142675	1.10285e-16	3.90695e-12	10.5127
Global	ENSG00000118217.5	ATF6	-0.0432748	1.10563e-16	3.91681e-12	86.9924
Global	ENSG00000176194.17	CIDEA	-0.205705	1.10731e-16	3.92276e-12	12.2543
Global	ENSG00000185414.19	MRPL30	-0.0287227	1.15474e-16	4.09079e-12	99.1811
Global	ENSG00000138670.17	RASGEF1B	0.0600348	1.16269e-16	4.11894e-12	81.4264
Global	ENSG00000120029.12	C10orf76	-0.0250974	1.18793e-16	4.20837e-12	31.7412
Global	ENSG00000160752.14	FDPS	-0.0450308	1.19117e-16	4.21983e-12	93.6366
Global	ENSG00000182853.11	VMO1	0.119789	1.21362e-16	4.29937e-12	4.78528
Global	ENSG00000170677.5	SOCS6	-0.0385162	1.23093e-16	4.3607e-12	10.0431
Global	ENSG00000017260.19	ATP2C1	-0.0307179	1.23991e-16	4.39252e-12	67.2788
Global	ENSG00000197324.8	LRP10	-0.0625168	1.24249e-16	4.40163e-12	22.8716
Global	ENSG00000185404.16	SP140L	0.0490585	1.25019e-16	4.42892e-12	11.7898
Global	ENSG00000169604.19	ANTXR1	0.064234	1.25412e-16	4.44285e-12	69.0132
Global	ENSG00000182263.13	FIGN	0.0703303	1.2611e-16	4.46756e-12	78.4575
Global	ENSG00000166676.14	TVP23A	0.0649433	1.30559e-16	4.62519e-12	10.7609
Global	ENSG00000138587.5	MNS1	0.0879067	1.33698e-16	4.7364e-12	45.5261
Global	ENSG00000254901.7	BORCS8	-0.0376593	1.34483e-16	4.76421e-12	19.1769
Global	ENSG00000110442.11	COMMD9	-0.0383509	1.35712e-16	4.80773e-12	36.2693
Global	ENSG00000187492.8	CDHR4	0.136154	1.36709e-16	4.84305e-12	49.7907
Global	ENSG00000106336.12	FBXO24	0.0789987	1.39103e-16	4.92786e-12	58.7449
Global	ENSG00000272886.5	DCP1A	-0.0264656	1.42188e-16	5.03714e-12	53.2834
Global	ENSG00000198924.7	DCLRE1A	-0.0547026	1.42929e-16	5.06339e-12	19.943
Global	ENSG00000134717.17	BTF3L4	-0.0316746	1.4556e-16	5.15659e-12	52.0562
Global	ENSG00000022277.12	RTFDC1	-0.0279503	1.46803e-16	5.20064e-12	7.92472
Global	ENSG00000100626.16	GALNT16	0.110531	1.48127e-16	5.24755e-12	37.6867
Global	ENSG00000173992.8	CCS	0.0383539	1.50112e-16	5.31788e-12	66.5931
Global	ENSG00000139620.12	KANSL2	-0.0298558	1.50318e-16	5.32516e-12	48.6534
Global	ENSG00000273604.1	EPOP	-0.0852141	1.50591e-16	5.33482e-12	38.6717
Global	ENSG00000105197.10	TIMM50	-0.0326738	1.50898e-16	5.34571e-12	19.1239
Global	ENSG00000163126.14	ANKRD23	0.0782427	1.55586e-16	5.51179e-12	96.8245
Global	ENSG00000129625.12	REEP5	-0.0308343	1.56227e-16	5.53449e-12	68.6157
Global	ENSG00000130749.9	ZC3H4	-0.0430146	1.56297e-16	5.53697e-12	11.5039
Global	ENSG00000241685.9	ARPC1A	-0.0346765	1.58771e-16	5.62461e-12	59.9797
Global	ENSG00000101342.9	TLDC2	0.0952189	1.59476e-16	5.64958e-12	27.5499
Global	ENSG00000104880.17	ARHGEF18	-0.0313272	1.61979e-16	5.73827e-12	7.39511
Global	ENSG00000146373.16	RNF217	0.0468637	1.63668e-16	5.79809e-12	45.7133
Global	ENSG00000155115.6	GTF3C6	-0.0456869	1.6491e-16	5.84211e-12	59.8381
[truncated: 36,927 more rows]

## Sheet: Table S2
Table S2. Gene-ontology (GO) enrichment analysis on all DEGs of global analysis
Regulation	ONTOLOGY	ID	Description	pvalue	qvalue
Up	BP	GO:0007156	homophilic cell adhesion via plasma membrane adhesion molecules	1.8456e-08	9.13864e-05
Up	BP	GO:0098742	cell-cell adhesion via plasma-membrane adhesion molecules	3.71604e-08	9.20014e-05
Up	BP	GO:0051249	regulation of lymphocyte activation	1.93241e-07	0.000275579
Up	BP	GO:0045619	regulation of lymphocyte differentiation	2.22619e-07	0.000275579
Up	BP	GO:0042110	T cell activation	2.91747e-07	0.000288921
Up	BP	GO:0030198	extracellular matrix organization	1.07648e-06	0.000888383
Up	BP	GO:0002694	regulation of leukocyte activation	1.42929e-06	0.00101103
Up	BP	GO:0050920	regulation of chemotaxis	1.73835e-06	0.00107595
Up	BP	GO:0002683	negative regulation of immune system process	2.37847e-06	0.00130858
Up	BP	GO:0032963	collagen metabolic process	3.14796e-06	0.00139873
Up	BP	GO:0045621	positive regulation of lymphocyte differentiation	3.14796e-06	0.00139873
Up	BP	GO:0030199	collagen fibril organization	3.38978e-06	0.00139873
Up	BP	GO:0050863	regulation of T cell activation	3.6899e-06	0.00140545
Up	BP	GO:0043062	extracellular structure organization	4.20225e-06	0.00148627
Up	BP	GO:1902105	regulation of leukocyte differentiation	4.68924e-06	0.00151964
Up	BP	GO:0070663	regulation of leukocyte proliferation	4.9104e-06	0.00151964
Up	BP	GO:0002250	adaptive immune response	5.81816e-06	0.00159869
Up	BP	GO:0051251	positive regulation of lymphocyte activation	6.1435e-06	0.00159869
Up	BP	GO:0001819	positive regulation of cytokine production	6.4578e-06	0.00159869
Up	BP	GO:0051250	negative regulation of lymphocyte activation	6.76144e-06	0.00159869
Up	BP	GO:0061448	connective tissue development	6.78015e-06	0.00159869
Up	BP	GO:0001525	angiogenesis	7.85848e-06	0.00165201
Up	BP	GO:0050866	negative regulation of cell activation	7.87011e-06	0.00165201
Up	BP	GO:0050867	positive regulation of cell activation	8.13917e-06	0.00165201
Up	BP	GO:0045580	regulation of T cell differentiation	8.34084e-06	0.00165201
Up	BP	GO:0050921	positive regulation of chemotaxis	9.31752e-06	0.00176083
Up	BP	GO:0002688	regulation of leukocyte chemotaxis	9.60147e-06	0.00176083
Up	BP	GO:0030098	lymphocyte differentiation	1.0062e-05	0.00177938
Up	BP	GO:0060326	cell chemotaxis	1.17439e-05	0.0020052
Up	BP	GO:0050870	positive regulation of T cell activation	1.26225e-05	0.00208337
Up	BP	GO:0048568	embryonic organ development	1.36822e-05	0.00218544
Up	BP	GO:0032944	regulation of mononuclear cell proliferation	1.6085e-05	0.00247817
Up	BP	GO:0060333	interferon-gamma-mediated signaling pathway	1.67091e-05	0.00247817
Up	BP	GO:0045445	myoblast differentiation	1.73877e-05	0.00247817
Up	BP	GO:0007389	pattern specification process	1.75168e-05	0.00247817
Up	BP	GO:0002695	negative regulation of leukocyte activation	2.05865e-05	0.00283155
Up	BP	GO:0070665	positive regulation of leukocyte proliferation	2.26008e-05	0.00295674
Up	BP	GO:1903037	regulation of leukocyte cell-cell adhesion	2.2691e-05	0.00295674
Up	BP	GO:0002696	positive regulation of leukocyte activation	2.36679e-05	0.00300496
Up	BP	GO:0016339	calcium-dependent cell-cell adhesion via plasma membrane cell adhesion molecules	2.45318e-05	0.00303677
Up	BP	GO:0032946	positive regulation of mononuclear cell proliferation	2.5426e-05	0.0030707
Up	BP	GO:0030217	T cell differentiation	2.63422e-05	0.0031056
Up	BP	GO:0050918	positive chemotaxis	2.73557e-05	0.00315009
Up	BP	GO:0050670	regulation of lymphocyte proliferation	3.38196e-05	0.00380592
Up	BP	GO:0070661	leukocyte proliferation	3.7419e-05	0.0041174
Up	BP	GO:0002701	negative regulation of production of molecular mediator of immune response	5.172e-05	0.00550311
Up	BP	GO:0045589	regulation of regulatory T cell differentiation	5.22351e-05	0.00550311
Up	BP	GO:0050671	positive regulation of lymphocyte proliferation	6.07375e-05	0.00597832
Up	BP	GO:1903039	positive regulation of leukocyte cell-cell adhesion	6.25223e-05	0.00597832
Up	BP	GO:0060271	cilium assembly	6.28425e-05	0.00597832
Up	BP	GO:0003002	regionalization	6.30535e-05	0.00597832
Up	BP	GO:0021510	spinal cord development	6.35137e-05	0.00597832
Up	BP	GO:0002449	lymphocyte mediated immunity	6.39899e-05	0.00597832
Up	BP	GO:0050731	positive regulation of peptidyl-tyrosine phosphorylation	6.83398e-05	0.00626648
Up	BP	GO:0002460	adaptive immune response based on somatic recombination of immune receptors built from immunoglobulin superfamily domains	7.07089e-05	0.00636583
Up	BP	GO:0044782	cilium organization	7.34556e-05	0.00649502
Up	BP	GO:0007517	muscle organ development	7.58933e-05	0.00654369
Up	BP	GO:0051216	cartilage development	7.66491e-05	0.00654369
Up	BP	GO:0061035	regulation of cartilage development	8.09467e-05	0.00679345
Up	BP	GO:0048714	positive regulation of oligodendrocyte differentiation	9.39144e-05	0.00775041
Up	BP	GO:0007519	skeletal muscle tissue development	0.00010027	0.00813924
Up	BP	GO:0045066	regulatory T cell differentiation	0.000103298	0.00816752
Up	BP	GO:0007159	leukocyte cell-cell adhesion	0.000103917	0.00816752
Up	BP	GO:0045785	positive regulation of cell adhesion	0.000110177	0.00852424
Up	BP	GO:0009612	response to mechanical stimulus	0.000119058	0.00906961
Up	BP	GO:0060538	skeletal muscle organ development	0.000123107	0.00911275
Up	BP	GO:0032102	negative regulation of response to external stimulus	0.000123305	0.00911275
Up	BP	GO:1902107	positive regulation of leukocyte differentiation	0.000135681	0.00987994
Up	BP	GO:0032964	collagen biosynthetic process	0.000145217	0.0104211
Up	BP	GO:0150076	neuroinflammatory response	0.000154347	0.0107894
Up	BP	GO:0002690	positive regulation of leukocyte chemotaxis	0.000154708	0.0107894
Up	BP	GO:0015669	gas transport	0.000182951	0.0124655
Up	BP	GO:0045582	positive regulation of T cell differentiation	0.000183776	0.0124655
Up	BP	GO:0045687	positive regulation of glial cell differentiation	0.000186708	0.0124932
Up	BP	GO:0009953	dorsal/ventral pattern formation	0.000196045	0.0128049
Up	BP	GO:1903707	negative regulation of hemopoiesis	0.000196538	0.0128049
Up	BP	GO:1901342	regulation of vasculature development	0.000200383	0.0128859
Up	BP	GO:0045165	cell fate commitment	0.000213101	0.0130997
Up	BP	GO:0035747	natural killer cell chemotaxis	0.000215338	0.0130997
Up	BP	GO:0014015	positive regulation of gliogenesis	0.000216612	0.0130997
Up	BP	GO:0015671	oxygen transport	0.000216861	0.0130997
Up	BP	GO:0010712	regulation of collagen metabolic process	0.00022163	0.0130997
Up	BP	GO:0042129	regulation of T cell proliferation	0.000221651	0.0130997
Up	BP	GO:0045765	regulation of angiogenesis	0.000222227	0.0130997
Up	BP	GO:0060541	respiratory system development	0.000225907	0.01316
Up	BP	GO:0055123	digestive system development	0.000229306	0.0132026
Up	BP	GO:0002521	leukocyte differentiation	0.000244005	0.0138875
Up	BP	GO:0034341	response to interferon-gamma	0.000270404	0.0152151
Up	BP	GO:0001709	cell fate determination	0.000286644	0.0159477
Up	BP	GO:0030595	leukocyte chemotaxis	0.000295364	0.0161568
Up	BP	GO:0002719	negative regulation of cytokine production involved in immune response	0.000296929	0.0161568
Up	BP	GO:0030323	respiratory tube development	0.00030098	0.0161992
Up	BP	GO:1903708	positive regulation of hemopoiesis	0.00031474	0.0167577
Up	BP	GO:0001503	ossification	0.000341179	0.0179123
Up	BP	GO:0048565	digestive tract development	0.000352549	0.0179123
Up	BP	GO:0048562	embryonic organ morphogenesis	0.000364645	0.0179123
Up	BP	GO:0045581	negative regulation of T cell differentiation	0.000367139	0.0179123
Up	BP	GO:0061512	protein localization to cilium	0.000367139	0.0179123
Up	BP	GO:0032943	mononuclear cell proliferation	0.000367896	0.0179123
Up	BP	GO:1903706	regulation of hemopoiesis	0.000367909	0.0179123
Up	BP	GO:0045685	regulation of glial cell differentiation	0.000370108	0.0179123
Up	BP	GO:0050868	negative regulation of T cell activation	0.000370406	0.0179123
Up	BP	GO:0032663	regulation of interleukin-2 production	0.000372601	0.0179123
Up	BP	GO:0040034	regulation of development, heterochronic	0.000396208	0.018864
Up	BP	GO:0042098	T cell proliferation	0.000411944	0.0192642
Up	BP	GO:0042102	positive regulation of T cell proliferation	0.000412688	0.0192642
Up	BP	GO:0010996	response to auditory stimulus	0.000416285	0.0192642
Up	BP	GO:1902041	regulation of extrinsic apoptotic signaling pathway via death domain receptors	0.000456915	0.0209486
Up	BP	GO:0071674	mononuclear cell migration	0.000482	0.021896
Up	BP	GO:0038084	vascular endothelial growth factor signaling pathway	0.00051225	0.0230586
Up	BP	GO:0032623	interleukin-2 production	0.000522543	0.02331
Up	BP	GO:0031341	regulation of cell killing	0.000543044	0.0240083
Up	BP	GO:0046634	regulation of alpha-beta T cell activation	0.000557659	0.0244362
Up	BP	GO:0035924	cellular response to vascular endothelial growth factor stimulus	0.000580329	0.0252065
Up	BP	GO:0046651	lymphocyte proliferation	0.000610498	0.0262565
Up	BP	GO:0002228	natural killer cell mediated immunity	0.000626788	0.0262565
Up	BP	GO:0042531	positive regulation of tyrosine phosphorylation of STAT protein	0.000626788	0.0262565
Up	BP	GO:0001654	eye development	0.000627191	0.0262565
Up	BP	GO:1903038	negative regulation of leukocyte cell-cell adhesion	0.000631016	0.0262565
Up	BP	GO:0002062	chondrocyte differentiation	0.000647932	0.0267357
Up	BP	GO:0048880	sensory system development	0.00065344	0.0267402
Up	BP	GO:0060688	regulation of morphogenesis of a branching structure	0.000674966	0.0272447
Up	BP	GO:0090399	replicative senescence	0.000677042	0.0272447
Up	BP	GO:0002697	regulation of immune effector process	0.000682276	0.0272447
Up	BP	GO:0014706	striated muscle tissue development	0.000698732	0.0276786
Up	BP	GO:0006968	cellular defense response	0.000712373	0.027995
Up	BP	GO:0048713	regulation of oligodendrocyte differentiation	0.000722412	0.028166
Up	BP	GO:0071675	regulation of mononuclear cell migration	0.000731479	0.0282967
Up	BP	GO:0001657	ureteric bud development	0.00074306	0.0284989
Up	BP	GO:0048844	artery morphogenesis	0.000748217	0.0284989
Up	BP	GO:0001818	negative regulation of cytokine production	0.000764905	0.0289121
Up	BP	GO:0071346	cellular response to interferon-gamma	0.000801344	0.03006
Up	BP	GO:0150063	visual system development	0.000821435	0.0304984
Up	BP	GO:0045655	regulation of monocyte differentiation	0.000831533	0.0304984
Up	BP	GO:0001708	cell fate specification	0.000834784	0.0304984
Up	BP	GO:0070841	inclusion body assembly	0.000841326	0.0304984
Up	BP	GO:0072163	mesonephric epithelium development	0.000849987	0.0304984
Up	BP	GO:0072164	mesonephric tubule development	0.000849987	0.0304984
Up	BP	GO:0010464	regulation of mesenchymal cell proliferation	0.000873934	0.0309097
Up	BP	GO:0048566	embryonic digestive tract development	0.000873934	0.0309097
Up	BP	GO:0043370	regulation of CD4-positive, alpha-beta T cell differentiation	0.00090566	0.0315033
Up	BP	GO:0019835	cytolysis	0.000912364	0.0315033
Up	BP	GO:0022409	positive regulation of cell-cell adhesion	0.000914857	0.0315033
Up	BP	GO:0002440	production of molecular mediator of immune response	0.000916168	0.0315033
Up	BP	GO:0030324	lung development	0.000951019	0.0324762
Up	BP	GO:0072028	nephron morphogenesis	0.000971647	0.0329533
Up	BP	GO:0002685	regulation of leukocyte migration	0.000990557	0.0333418
Up	BP	GO:0060537	muscle tissue development	0.00100109	0.0333418
Up	BP	GO:0002700	regulation of production of molecular mediator of immune response	0.0010033	0.0333418
Up	BP	GO:0032103	positive regulation of response to external stimulus	0.00103006	0.0340029
Up	BP	GO:0001501	skeletal system development	0.00103964	0.0340917
Up	BP	GO:0060675	ureteric bud morphogenesis	0.00105163	0.0341774
Up	BP	GO:0048736	appendage development	0.00106961	0.0341774
Up	BP	GO:0060173	limb development	0.00106961	0.0341774
Up	BP	GO:0090596	sensory organ morphogenesis	0.00106986	0.0341774
Up	BP	GO:0001961	positive regulation of cytokine-mediated signaling pathway	0.00111304	0.0352606
Up	BP	GO:0032965	regulation of collagen biosynthetic process	0.00112109	0.0352606
Up	BP	GO:1902106	negative regulation of leukocyte differentiation	0.00112513	0.0352606
Up	BP	GO:0046635	positive regulation of alpha-beta T cell activation	0.00116316	0.0362231
Up	BP	GO:0021953	central nervous system neuron differentiation	0.00117409	0.0363351
Up	BP	GO:0048839	inner ear development	0.00118907	0.0365701
Up	BP	GO:0048771	tissue remodeling	0.00120814	0.0369272
Up	BP	GO:0072171	mesonephric tubule morphogenesis	0.0012386	0.037626
Up	BP	GO:0045657	positive regulation of monocyte differentiation	0.00126125	0.0380756
Up	BP	GO:0060760	positive regulation of response to cytokine stimulus	0.00126878	0.0380756
Up	BP	GO:0060840	artery development	0.00130199	0.0384118
Up	BP	GO:0046849	bone remodeling	0.00130324	0.0384118
Up	BP	GO:0014013	regulation of gliogenesis	0.00131101	0.0384118
Up	BP	GO:0051928	positive regulation of calcium ion transport	0.00131101	0.0384118
Up	BP	GO:0046631	alpha-beta T cell activation	0.0013198	0.0384418
Up	BP	GO:0045620	negative regulation of lymphocyte differentiation	0.00135831	0.0393322
Up	BP	GO:0002715	regulation of natural killer cell mediated immunity	0.00141667	0.0404799
Up	BP	GO:0001823	mesonephros development	0.00142034	0.0404799
Up	BP	GO:0097191	extrinsic apoptotic signaling pathway	0.00142248	0.0404799
Up	BP	GO:0072078	nephron tubule morphogenesis	0.00149126	0.042117
Up	BP	GO:0051924	regulation of calcium ion transport	0.00149702	0.042117
Up	BP	GO:0060562	epithelial tube morphogenesis	0.00151179	0.0422925
Up	BP	GO:0043583	ear development	0.00154405	0.0425424
Up	BP	GO:0032967	positive regulation of collagen biosynthetic process	0.00156369	0.0425424
Up	BP	GO:0061037	negative regulation of cartilage development	0.00156369	0.0425424
Up	BP	GO:0061437	renal system vasculature development	0.00156369	0.0425424
Up	BP	GO:0061440	kidney vasculature development	0.00156369	0.0425424
Up	BP	GO:0002819	regulation of adaptive immune response	0.00158077	0.0427723
Up	BP	GO:0046637	regulation of alpha-beta T cell differentiation	0.00163076	0.0438849
Up	BP	GO:0061900	glial cell activation	0.00164656	0.0440707
Up	BP	GO:0001909	leukocyte mediated cytotoxicity	0.00166037	0.0441853
Up	BP	GO:0018108	peptidyl-tyrosine phosphorylation	0.00166869	0.0441853
Up	BP	GO:0043371	negative regulation of CD4-positive, alpha-beta T cell differentiation	0.00171071	0.0450571
Up	CC	GO:0044450	microtubule organizing center part	2.89388e-10	1.69673e-07
Up	CC	GO:0062023	collagen-containing extracellular matrix	7.28956e-10	1.74615e-07
Up	CC	GO:0031012	extracellular matrix	8.9345e-10	1.74615e-07
Up	CC	GO:0005814	centriole	5.38712e-09	7.89638e-07
Up	CC	GO:0042611	MHC protein complex	1.42982e-06	0.000167666
Up	CC	GO:0044441	ciliary part	5.42976e-05	0.00530592
Up	CC	GO:0042613	MHC class II protein complex	0.000128996	0.0108046
Up	CC	GO:0071556	integral component of lumenal side of endoplasmic reticulum membrane	0.000428183	0.0278945
Up	CC	GO:0098553	lumenal side of endoplasmic reticulum membrane	0.000428183	0.0278945
Up	CC	GO:0036064	ciliary basal body	0.000584198	0.0342525
Up	MF	GO:0048018	receptor ligand activity	1.87399e-09	1.55246e-06
Up	MF	GO:0030545	receptor regulator activity	8.52726e-09	3.53208e-06
Up	MF	GO:0005201	extracellular matrix structural constituent	2.24337e-07	6.19485e-05
Up	MF	GO:0008083	growth factor activity	7.8688e-07	0.000141427
Up	MF	GO:0005125	cytokine activity	8.53596e-07	0.000141427
Up	MF	GO:0005539	glycosaminoglycan binding	1.66453e-06	0.000229821
Up	MF	GO:0008201	heparin binding	3.16552e-06	0.000374626
Up	MF	GO:0042056	chemoattractant activity	6.35965e-06	0.000658559
Up	MF	GO:0001227	DNA-binding transcription repressor activity, RNA polymerase II-specific	1.7046e-05	0.00156902
Up	MF	GO:0019838	growth factor binding	2.38193e-05	0.00197324
Up	MF	GO:0030021	extracellular matrix structural constituent conferring compression resistance	6.75649e-05	0.00508838
Up	MF	GO:0008009	chemokine activity	0.000318326	0.0219757
Up	MF	GO:0005178	integrin binding	0.000392663	0.0238326
Up	MF	GO:0005126	cytokine receptor binding	0.000417809	0.0238326
Up	MF	GO:0003823	antigen binding	0.00043153	0.0238326
Up	MF	GO:1901681	sulfur compound binding	0.000558872	0.0289363
Up	MF	GO:0042605	peptide antigen binding	0.000656328	0.0319833
Down	BP	GO:0140053	mitochondrial gene expression	1.70251e-28	8.65772e-25
Down	BP	GO:0032543	mitochondrial translation	2.42418e-25	6.16379e-22
Down	BP	GO:0034660	ncRNA metabolic process	2.72684e-23	4.62223e-20
Down	BP	GO:0006091	generation of precursor metabolites and energy	3.76069e-22	4.78102e-19
Down	BP	GO:0070125	mitochondrial translational elongation	4.84454e-21	4.92715e-18
Down	BP	GO:0070126	mitochondrial translational termination	2.7416e-20	2.32363e-17
Down	BP	GO:0006414	translational elongation	3.89367e-20	2.52871e-17
Down	BP	GO:0009259	ribonucleotide metabolic process	4.76224e-20	2.52871e-17
Down	BP	GO:0009150	purine ribonucleotide metabolic process	4.8599e-20	2.52871e-17
Down	BP	GO:0022613	ribonucleoprotein complex biogenesis	5.00884e-20	2.52871e-17
Down	BP	GO:0007005	mitochondrion organization	5.46988e-20	2.52871e-17
Down	BP	GO:0006415	translational termination	1.47037e-19	6.231e-17
Down	BP	GO:0045333	cellular respiration	1.01301e-17	3.96265e-15
Down	BP	GO:0015980	energy derivation by oxidation of organic compounds	1.45137e-17	5.27185e-15
Down	BP	GO:0070646	protein modification by small protein removal	1.05926e-16	3.59107e-14
Down	BP	GO:0032984	protein-containing complex disassembly	1.22523e-16	3.89415e-14
Down	BP	GO:0006914	autophagy	2.43059e-16	6.86678e-14
Down	BP	GO:0061919	process utilizing autophagic mechanism	2.43059e-16	6.86678e-14
Down	BP	GO:0034470	ncRNA processing	3.14722e-16	8.36786e-14
Down	BP	GO:0016579	protein deubiquitination	3.29102e-16	8.36786e-14
Down	BP	GO:0042254	ribosome biogenesis	4.29018e-16	1.03889e-13
Down	BP	GO:0006839	mitochondrial transport	4.66511e-16	1.07833e-13
Down	BP	GO:0031146	SCF-dependent proteasomal ubiquitin-dependent protein catabolic process	8.7174e-16	1.9274e-13
Down	BP	GO:0016236	macroautophagy	1.23579e-15	2.59671e-13
Down	BP	GO:0010498	proteasomal protein catabolic process	1.27658e-15	2.59671e-13
Down	BP	GO:0062012	regulation of small molecule metabolic process	2.33671e-15	4.5703e-13
Down	BP	GO:0043161	proteasome-mediated ubiquitin-dependent protein catabolic process	1.36614e-14	2.57303e-12
Down	BP	GO:0009126	purine nucleoside monophosphate metabolic process	3.24397e-14	5.89159e-12
Down	BP	GO:0006101	citrate metabolic process	5.3946e-14	9.45963e-12
Down	BP	GO:0009167	purine ribonucleoside monophosphate metabolic process	6.38378e-14	1.08211e-11
Down	BP	GO:0009161	ribonucleoside monophosphate metabolic process	6.59675e-14	1.08214e-11
Down	BP	GO:0009199	ribonucleoside triphosphate metabolic process	8.3912e-14	1.33348e-11
Down	BP	GO:0009205	purine ribonucleoside triphosphate metabolic process	1.41812e-13	2.04649e-11
Down	BP	GO:0009144	purine nucleoside triphosphate metabolic process	1.44064e-13	2.04649e-11
Down	BP	GO:0022411	cellular component disassembly	1.44127e-13	2.04649e-11
Down	BP	GO:0006732	coenzyme metabolic process	1.44877e-13	2.04649e-11
Down	BP	GO:0009141	nucleoside triphosphate metabolic process	2.44365e-13	3.35854e-11
Down	BP	GO:0016072	rRNA metabolic process	2.88809e-13	3.86493e-11
Down	BP	GO:0070498	interleukin-1-mediated signaling pathway	3.23144e-13	4.21352e-11
Down	BP	GO:0009123	nucleoside monophosphate metabolic process	4.48004e-13	5.69554e-11
Down	BP	GO:0046034	ATP metabolic process	5.73212e-13	6.9901e-11
Down	BP	GO:0002446	neutrophil mediated immunity	5.77323e-13	6.9901e-11
Down	BP	GO:0048193	Golgi vesicle transport	6.12206e-13	7.24006e-11
Down	BP	GO:0019884	antigen processing and presentation of exogenous antigen	6.44017e-13	7.44318e-11
Down	BP	GO:0010972	negative regulation of G2/M transition of mitotic cell cycle	6.91969e-13	7.81965e-11
Down	BP	GO:0006119	oxidative phosphorylation	7.32813e-13	8.10119e-11
Down	BP	GO:0006099	tricarboxylic acid cycle	9.67177e-13	1.04646e-10
Down	BP	GO:0072350	tricarboxylic acid metabolic process	1.02599e-12	1.08696e-10
Down	BP	GO:1902750	negative regulation of cell cycle G2/M phase transition	1.21391e-12	1.25981e-10
Down	BP	GO:0002283	neutrophil activation involved in immune response	1.26782e-12	1.28944e-10
Down	BP	GO:0043312	neutrophil degranulation	1.47009e-12	1.46584e-10
Down	BP	GO:0043624	cellular protein complex disassembly	1.59183e-12	1.55671e-10
Down	BP	GO:0009060	aerobic respiration	1.79533e-12	1.72259e-10
Down	BP	GO:0002478	antigen processing and presentation of exogenous peptide antigen	3.14297e-12	2.95978e-10
Down	BP	GO:0042119	neutrophil activation	4.13315e-12	3.82148e-10
Down	BP	GO:0002223	stimulatory C-type lectin receptor signaling pathway	4.48133e-12	4.06942e-10
Down	BP	GO:0002220	innate immune response activating cell surface receptor signaling pathway	4.56263e-12	4.07056e-10
Down	BP	GO:0043487	regulation of RNA stability	5.61977e-12	4.92725e-10
Down	BP	GO:0038095	Fc-epsilon receptor signaling pathway	7.12661e-12	6.14249e-10
Down	BP	GO:0061418	regulation of transcription from RNA polymerase II promoter in response to hypoxia	8.38877e-12	7.10985e-10
Down	BP	GO:0006399	tRNA metabolic process	9.30689e-12	7.63354e-10
Down	BP	GO:0043488	regulation of mRNA stability	9.30689e-12	7.63354e-10
Down	BP	GO:0010389	regulation of G2/M transition of mitotic cell cycle	1.04371e-11	8.42468e-10
Down	BP	GO:1902749	regulation of cell cycle G2/M phase transition	1.21129e-11	9.62458e-10
Down	BP	GO:0090263	positive regulation of canonical Wnt signaling pathway	1.5412e-11	1.20576e-09
Down	BP	GO:0038093	Fc receptor signaling pathway	1.59402e-11	1.22818e-09
Down	BP	GO:0006521	regulation of cellular amino acid metabolic process	2.43948e-11	1.85155e-09
Down	BP	GO:0061013	regulation of mRNA catabolic process	3.37199e-11	2.52168e-09
Down	BP	GO:0048002	antigen processing and presentation of peptide antigen	3.80417e-11	2.80365e-09
Down	BP	GO:0009062	fatty acid catabolic process	3.90894e-11	2.83971e-09
Down	BP	GO:0006888	ER to Golgi vesicle-mediated transport	4.07932e-11	2.92175e-09
Down	BP	GO:0006364	rRNA processing	4.85965e-11	3.41347e-09
Down	BP	GO:0010565	regulation of cellular ketone metabolic process	4.90011e-11	3.41347e-09
Down	BP	GO:0046390	ribose phosphate biosynthetic process	7.11013e-11	4.88607e-09
Down	BP	GO:0000209	protein polyubiquitination	8.73566e-11	5.92308e-09
Down	BP	GO:1903311	regulation of mRNA metabolic process	9.33611e-11	6.24692e-09
Down	BP	GO:0042180	cellular ketone metabolic process	9.72277e-11	6.42115e-09
Down	BP	GO:0009260	ribonucleotide biosynthetic process	1.19065e-10	7.76253e-09
Down	BP	GO:0051188	cofactor biosynthetic process	1.38055e-10	8.88666e-09
Down	BP	GO:0009152	purine ribonucleotide biosynthetic process	1.60476e-10	1.02008e-08
Down	BP	GO:0019395	fatty acid oxidation	3.95004e-10	2.47987e-08
Down	BP	GO:0022900	electron transport chain	5.10865e-10	3.16815e-08
Down	BP	GO:0006631	fatty acid metabolic process	5.47928e-10	3.35706e-08
Down	BP	GO:0072594	establishment of protein localization to organelle	6.48655e-10	3.92689e-08
Down	BP	GO:0071826	ribonucleoprotein complex subunit organization	6.7201e-10	4.02041e-08
Down	BP	GO:0002479	antigen processing and presentation of exogenous peptide antigen via MHC class I, TAP-dependent	7.85585e-10	4.64524e-08
Down	BP	GO:0006164	purine nucleotide biosynthetic process	8.15278e-10	4.76541e-08
Down	BP	GO:0072522	purine-containing compound biosynthetic process	8.38917e-10	4.84785e-08
Down	BP	GO:0034440	lipid oxidation	9.6682e-10	5.48212e-08
Down	BP	GO:0022904	respiratory electron transport chain	9.70237e-10	5.48212e-08
Down	BP	GO:0019882	antigen processing and presentation	1.02724e-09	5.74044e-08
Down	BP	GO:0016241	regulation of macroautophagy	1.17387e-09	6.4885e-08
Down	BP	GO:1902036	regulation of hematopoietic stem cell differentiation	1.22548e-09	6.70098e-08
Down	BP	GO:0009165	nucleotide biosynthetic process	1.39629e-09	7.52542e-08
Down	BP	GO:0009108	coenzyme biosynthetic process	1.40586e-09	7.52542e-08
Down	BP	GO:0031145	anaphase-promoting complex-dependent catabolic process	1.44486e-09	7.65365e-08
Down	BP	GO:0033866	nucleoside bisphosphate biosynthetic process	1.74614e-09	8.96926e-08
Down	BP	GO:0034030	ribonucleoside bisphosphate biosynthetic process	1.74614e-09	8.96926e-08
Down	BP	GO:0034033	purine nucleoside bisphosphate biosynthetic process	1.74614e-09	8.96926e-08
Down	BP	GO:1901293	nucleoside phosphate biosynthetic process	1.77196e-09	9.01087e-08
Down	BP	GO:1901990	regulation of mitotic cell cycle phase transition	2.01603e-09	1.01505e-07
Down	BP	GO:0006520	cellular amino acid metabolic process	2.16432e-09	1.07903e-07
Down	BP	GO:0033238	regulation of cellular amine metabolic process	2.25927e-09	1.11543e-07
Down	BP	GO:0002474	antigen processing and presentation of peptide antigen via MHC class I	2.32543e-09	1.13706e-07
Down	BP	GO:0022618	ribonucleoprotein complex assembly	2.87316e-09	1.39005e-07
Down	BP	GO:0033865	nucleoside bisphosphate metabolic process	2.95216e-09	1.39005e-07
Down	BP	GO:0033875	ribonucleoside bisphosphate metabolic process	2.95216e-09	1.39005e-07
Down	BP	GO:0034032	purine nucleoside bisphosphate metabolic process	2.95216e-09	1.39005e-07
Down	BP	GO:0016050	vesicle organization	3.09547e-09	1.44415e-07
Down	BP	GO:0042590	antigen processing and presentation of exogenous peptide antigen via MHC class I	3.53324e-09	1.63341e-07
Down	BP	GO:0043687	post-translational protein modification	3.61289e-09	1.65518e-07
Down	BP	GO:0034248	regulation of cellular amide metabolic process	3.90407e-09	1.77261e-07
Down	BP	GO:0006635	fatty acid beta-oxidation	4.65285e-09	2.09389e-07
Down	BP	GO:0000086	G2/M transition of mitotic cell cycle	4.97876e-09	2.2209e-07
Down	BP	GO:0007006	mitochondrial membrane organization	5.69612e-09	2.51881e-07
Down	BP	GO:1901987	regulation of cell cycle phase transition	5.85014e-09	2.56461e-07
Down	BP	GO:0044839	cell cycle G2/M phase transition	6.21018e-09	2.69918e-07
Down	BP	GO:0090175	regulation of establishment of planar polarity	6.50852e-09	2.80488e-07
Down	BP	GO:1990542	mitochondrial transmembrane transport	7.25909e-09	3.10205e-07
Down	BP	GO:0042773	ATP synthesis coupled electron transport	8.88292e-09	3.76433e-07
Down	BP	GO:1901532	regulation of hematopoietic progenitor cell differentiation	8.97638e-09	3.7725e-07
Down	BP	GO:0060071	Wnt signaling pathway, planar cell polarity pathway	1.00664e-08	4.19594e-07
Down	BP	GO:0002218	activation of innate immune response	1.07668e-08	4.41549e-07
Down	BP	GO:0010506	regulation of autophagy	1.07668e-08	4.41549e-07
Down	BP	GO:0016126	sterol biosynthetic process	1.29756e-08	5.27875e-07
Down	BP	GO:0060218	hematopoietic stem cell differentiation	1.40204e-08	5.65851e-07
Down	BP	GO:0043620	regulation of DNA-templated transcription in response to stress	1.7848e-08	7.09075e-07
Down	BP	GO:0072329	monocarboxylic acid catabolic process	1.7848e-08	7.09075e-07
Down	BP	GO:0070585	protein localization to mitochondrion	1.92074e-08	7.57166e-07
Down	BP	GO:0043618	regulation of transcription from RNA polymerase II promoter in response to stress	2.08772e-08	8.16663e-07
Down	BP	GO:0042775	mitochondrial ATP synthesis coupled electron transport	2.20512e-08	8.55999e-07
Down	BP	GO:0030177	positive regulation of Wnt signaling pathway	2.25391e-08	8.68312e-07
Down	BP	GO:0044242	cellular lipid catabolic process	2.31475e-08	8.85047e-07
Down	BP	GO:0000375	RNA splicing, via transesterification reactions	2.45498e-08	9.31657e-07
Down	BP	GO:0006417	regulation of translation	2.68293e-08	1.01062e-06
Down	BP	GO:0035384	thioester biosynthetic process	3.86089e-08	1.43311e-06
Down	BP	GO:0071616	acyl-CoA biosynthetic process	3.86089e-08	1.43311e-06
Down	BP	GO:0010256	endomembrane system organization	4.01185e-08	1.47836e-06
Down	BP	GO:0051656	establishment of organelle localization	4.14823e-08	1.51761e-06
Down	BP	GO:0006637	acyl-CoA metabolic process	4.46505e-08	1.60125e-06
Down	BP	GO:0035383	thioester metabolic process	4.46505e-08	1.60125e-06
Down	BP	GO:0072655	establishment of protein localization to mitochondrion	4.4713e-08	1.60125e-06
Down	BP	GO:0006695	cholesterol biosynthetic process	5.18991e-08	1.83278e-06
Down	BP	GO:1902653	secondary alcohol biosynthetic process	5.18991e-08	1.83278e-06
Down	BP	GO:0006790	sulfur compound metabolic process	8.10302e-08	2.84179e-06
Down	BP	GO:0001736	establishment of planar polarity	8.4622e-08	2.92738e-06
Down	BP	GO:0007164	establishment of tissue polarity	8.4622e-08	2.92738e-06
Down	BP	GO:0030258	lipid modification	9.15177e-08	3.14454e-06
Down	BP	GO:0008033	tRNA processing	1.07949e-07	3.68423e-06
Down	BP	GO:0010821	regulation of mitochondrion organization	1.40881e-07	4.7761e-06
Down	BP	GO:0002758	innate immune response-activating signal transduction	1.50771e-07	5.07754e-06
Down	BP	GO:1903829	positive regulation of cellular protein localization	1.83899e-07	6.14826e-06
Down	BP	GO:0007031	peroxisome organization	1.84982e-07	6.14826e-06
Down	BP	GO:0000377	RNA splicing, via transesterification reactions with bulged adenosine as nucleophile	1.94014e-07	6.36525e-06
Down	BP	GO:0000398	mRNA splicing, via spliceosome	1.94014e-07	6.36525e-06
Down	BP	GO:0008380	RNA splicing	2.23937e-07	7.29987e-06
Down	BP	GO:1903362	regulation of cellular protein catabolic process	2.56618e-07	8.31191e-06
Down	BP	GO:0006626	protein targeting to mitochondrion	2.58745e-07	8.32775e-06
Down	BP	GO:0009451	RNA modification	2.64198e-07	8.4498e-06
Down	BP	GO:0006401	RNA catabolic process	2.78541e-07	8.85284e-06
Down	BP	GO:0007032	endosome organization	3.1109e-07	9.82594e-06
Down	BP	GO:0007033	vacuole organization	3.35834e-07	1.0542e-05
Down	BP	GO:0061136	regulation of proteasomal protein catabolic process	4.41797e-07	1.37831e-05
Down	BP	GO:0001738	morphogenesis of a polarized epithelium	4.56651e-07	1.41597e-05
Down	BP	GO:0016054	organic acid catabolic process	4.734e-07	1.45022e-05
Down	BP	GO:0046395	carboxylic acid catabolic process	4.734e-07	1.45022e-05
Down	BP	GO:0046165	alcohol biosynthetic process	6.78275e-07	2.06539e-05
Down	BP	GO:1903050	regulation of proteolysis involved in cellular protein catabolic process	7.09242e-07	2.14683e-05
Down	BP	GO:0045089	positive regulation of innate immune response	8.04985e-07	2.42223e-05
Down	BP	GO:0010822	positive regulation of mitochondrion organization	9.07974e-07	2.71605e-05
Down	BP	GO:0071347	cellular response to interleukin-1	1.11258e-06	3.30862e-05
Down	BP	GO:0016051	carbohydrate biosynthetic process	1.34977e-06	3.99065e-05
Down	BP	GO:0031330	negative regulation of cellular catabolic process	1.49553e-06	4.39604e-05
Down	BP	GO:0002244	hematopoietic progenitor cell differentiation	1.56868e-06	4.58458e-05
Down	BP	GO:0042176	regulation of protein catabolic process	1.6555e-06	4.8043e-05
Down	BP	GO:0035567	non-canonical Wnt signaling pathway	1.66914e-06	4.8043e-05
Down	BP	GO:0045540	regulation of cholesterol biosynthetic process	1.68165e-06	4.8043e-05
Down	BP	GO:0106118	regulation of sterol biosynthetic process	1.68165e-06	4.8043e-05
Down	BP	GO:0008637	apoptotic mitochondrial changes	1.82583e-06	5.18706e-05
Down	BP	GO:0048524	positive regulation of viral process	1.92498e-06	5.43834e-05
Down	BP	GO:0006397	mRNA processing	2.09592e-06	5.88858e-05
Down	BP	GO:0051881	regulation of mitochondrial membrane potential	2.47477e-06	6.91474e-05
Down	BP	GO:0006851	mitochondrial calcium ion transmembrane transport	2.74565e-06	7.62971e-05
Down	BP	GO:0006140	regulation of nucleotide metabolic process	3.25303e-06	8.99051e-05
Down	BP	GO:0018205	peptidyl-lysine modification	3.44686e-06	9.47471e-05
Down	BP	GO:0071453	cellular response to oxygen levels	3.5884e-06	9.81073e-05
Down	BP	GO:0006913	nucleocytoplasmic transport	3.61924e-06	9.82949e-05
Down	BP	GO:0006403	RNA localization	3.63392e-06	9.82949e-05
Down	BP	GO:0045088	regulation of innate immune response	3.7335e-06	0.000100454
Down	BP	GO:0009895	negative regulation of catabolic process	3.94067e-06	0.00010547
Down	BP	GO:0036503	ERAD pathway	4.34182e-06	0.000115598
Down	BP	GO:0043543	protein acylation	4.48327e-06	0.000118743
Down	BP	GO:0044106	cellular amine metabolic process	4.82251e-06	0.000127066
Down	BP	GO:0044282	small molecule catabolic process	5.07663e-06	0.000133072
Down	BP	GO:1905037	autophagosome organization	5.14167e-06	0.000134086
Down	BP	GO:0090114	COPII-coated vesicle budding	5.55343e-06	0.000144085
Down	BP	GO:0000959	mitochondrial RNA metabolic process	5.74231e-06	0.000147613
Down	BP	GO:0051169	nuclear transport	5.74745e-06	0.000147613
Down	BP	GO:0006085	acetyl-CoA biosynthetic process	5.82664e-06	0.000148895
Down	BP	GO:0016197	endosomal transport	5.86223e-06	0.000149055
Down	BP	GO:1903578	regulation of ATP metabolic process	6.13156e-06	0.000154973
Down	BP	GO:0016999	antibiotic metabolic process	6.16514e-06	0.000154973
Down	BP	GO:0006733	oxidoreduction coenzyme metabolic process	6.18639e-06	0.000154973
Down	BP	GO:1901991	negative regulation of mitotic cell cycle phase transition	6.43375e-06	0.000160379
Down	BP	GO:1902600	proton transmembrane transport	6.63699e-06	0.000164638
Down	BP	GO:0006402	mRNA catabolic process	6.92023e-06	0.000170831
Down	BP	GO:0090501	RNA phosphodiester bond hydrolysis	7.05488e-06	0.00017248
Down	BP	GO:1900542	regulation of purine nucleotide metabolic process	7.05488e-06	0.00017248
Down	BP	GO:0043467	regulation of generation of precursor metabolites and energy	7.29197e-06	0.000177424
Down	BP	GO:1990090	cellular response to nerve growth factor stimulus	7.38463e-06	0.000178284
Down	BP	GO:0070555	response to interleukin-1	7.39745e-06	0.000178284
Down	BP	GO:1901988	negative regulation of cell cycle phase transition	7.43491e-06	0.000178342
Down	BP	GO:0051650	establishment of vesicle localization	7.53029e-06	0.000179782
Down	BP	GO:0006120	mitochondrial electron transport, NADH to ubiquinone	7.57521e-06	0.000180009
Down	BP	GO:0007034	vacuolar transport	7.84245e-06	0.000185493
Down	BP	GO:1902850	microtubule cytoskeleton organization involved in mitosis	8.13625e-06	0.000191551
Down	BP	GO:0006900	vesicle budding from membrane	8.34078e-06	0.000195461
Down	BP	GO:0043574	peroxisomal transport	8.59635e-06	0.000200526
Down	BP	GO:0034976	response to endoplasmic reticulum stress	8.88765e-06	0.000206375
Down	BP	GO:0006605	protein targeting	9.15605e-06	0.000211641
Down	BP	GO:0051648	vesicle localization	9.51691e-06	0.000218986
Down	BP	GO:0045930	negative regulation of mitotic cell cycle	9.88865e-06	0.000226515
Down	BP	GO:0007007	inner mitochondrial membrane organization	1.01559e-05	0.000231595
Down	BP	GO:0048194	Golgi vesicle budding	1.02468e-05	0.000232624
Down	BP	GO:0036294	cellular response to decreased oxygen levels	1.0375e-05	0.000234488
Down	BP	GO:0060828	regulation of canonical Wnt signaling pathway	1.04705e-05	0.000235598
Down	BP	GO:0070131	positive regulation of mitochondrial translation	1.14973e-05	0.000257564
Down	BP	GO:0050852	T cell receptor signaling pathway	1.21201e-05	0.000270324
Down	BP	GO:0038061	NIK/NF-kappaB signaling	1.23948e-05	0.000275244
Down	BP	GO:0071456	cellular response to hypoxia	1.33569e-05	0.000295318
Down	BP	GO:0006103	2-oxoglutarate metabolic process	1.54007e-05	0.000337572
Down	BP	GO:1904874	positive regulation of telomerase RNA localization to Cajal body	1.54007e-05	0.000337572
Down	BP	GO:0016570	histone modification	1.57554e-05	0.000343864
Down	BP	GO:0006084	acetyl-CoA metabolic process	1.59349e-05	0.000346295
Down	BP	GO:0000045	autophagosome assembly	1.72788e-05	0.000373904
Down	BP	GO:0070129	regulation of mitochondrial translation	1.76345e-05	0.000379983
Down	BP	GO:0043039	tRNA aminoacylation	1.88451e-05	0.000400521
Down	BP	GO:0006625	protein targeting to peroxisome	1.89027e-05	0.000400521
Down	BP	GO:0072662	protein localization to peroxisome	1.89027e-05	0.000400521
Down	BP	GO:0072663	establishment of protein localization to peroxisome	1.89027e-05	0.000400521
Down	BP	GO:0015931	nucleobase-containing compound transport	1.9435e-05	0.000410093
Down	BP	GO:0043628	ncRNA 3'-end processing	1.95473e-05	0.000410757
Down	BP	GO:0090502	RNA phosphodiester bond hydrolysis, endonucleolytic	2.05753e-05	0.00043058
Down	BP	GO:0042407	cristae formation	2.17247e-05	0.00045277
Down	BP	GO:0030433	ubiquitin-dependent ERAD pathway	2.39392e-05	0.000496887
Down	BP	GO:0006446	regulation of translational initiation	2.65663e-05	0.000549174
Down	BP	GO:0009308	amine metabolic process	2.68885e-05	0.00055306
Down	BP	GO:0031349	positive regulation of defense response	2.69718e-05	0.00055306
Down	BP	GO:1905330	regulation of morphogenesis of an epithelium	2.77587e-05	0.000566909
Down	BP	GO:0034471	ncRNA 5'-end processing	2.80466e-05	0.000568225
Down	BP	GO:1904872	regulation of telomerase RNA localization to Cajal body	2.80466e-05	0.000568225
Down	BP	GO:0043038	amino acid activation	2.91759e-05	0.000586432
Down	BP	GO:1990089	response to nerve growth factor	2.91759e-05	0.000586432
Down	BP	GO:0006457	protein folding	3.07887e-05	0.000616413
Down	BP	GO:0051168	nuclear export	3.21372e-05	0.000640887
Down	BP	GO:0006997	nucleus organization	3.24385e-05	0.000644369
Down	BP	GO:0072384	organelle transport along microtubule	3.3314e-05	0.000659184
Down	BP	GO:0042255	ribosome assembly	3.37988e-05	0.000666184
Down	BP	GO:0001510	RNA methylation	3.7231e-05	0.00072644
Down	BP	GO:0090181	regulation of cholesterol metabolic process	3.7231e-05	0.00072644
Down	BP	GO:2000736	regulation of stem cell differentiation	3.72844e-05	0.00072644
Down	BP	GO:1904292	regulation of ERAD pathway	3.92713e-05	0.000762233
Down	BP	GO:0099116	tRNA 5'-end processing	4.01301e-05	0.000775939
Down	BP	GO:0019216	regulation of lipid metabolic process	4.1044e-05	0.000790605
Down	BP	GO:0002429	immune response-activating cell surface receptor signaling pathway	4.17815e-05	0.000801774
Down	BP	GO:0033157	regulation of intracellular protein transport	4.37867e-05	0.000837093
Down	BP	GO:0006754	ATP biosynthetic process	4.48594e-05	0.00085439
Down	BP	GO:0019068	virion assembly	4.67818e-05	0.000881132
Down	BP	GO:0047496	vesicle transport along microtubule	4.67818e-05	0.000881132
Down	BP	GO:0035337	fatty-acyl-CoA metabolic process	4.67833e-05	0.000881132
Down	BP	GO:0009156	ribonucleoside monophosphate biosynthetic process	4.81585e-05	0.000900363
Down	BP	GO:0072524	pyridine-containing compound metabolic process	4.81585e-05	0.000900363
Down	BP	GO:0016311	dephosphorylation	5.01895e-05	0.000934897
Down	BP	GO:0006475	internal protein amino acid acetylation	5.281e-05	0.00098012
Down	BP	GO:1903749	positive regulation of establishment of protein localization to mitochondrion	5.35257e-05	0.00098979
Down	BP	GO:1904814	regulation of protein localization to chromosome, telomeric region	5.5802e-05	0.00102814
Down	BP	GO:0019217	regulation of fatty acid metabolic process	5.73715e-05	0.00105325
Down	BP	GO:0009127	purine nucleoside monophosphate biosynthetic process	6.01314e-05	0.001096
Down	BP	GO:0009168	purine ribonucleoside monophosphate biosynthetic process	6.01314e-05	0.001096
Down	BP	GO:1902930	regulation of alcohol biosynthetic process	6.18013e-05	0.00110489
Down	BP	GO:0042776	mitochondrial ATP synthesis coupled proton transport	6.1923e-05	0.00110489
Down	BP	GO:0090670	RNA localization to Cajal body	6.1923e-05	0.00110489
Down	BP	GO:0090671	telomerase RNA localization to Cajal body	6.1923e-05	0.00110489
Down	BP	GO:0090672	telomerase RNA localization	6.1923e-05	0.00110489
Down	BP	GO:0090685	RNA localization to nucleus	6.1923e-05	0.00110489
Down	BP	GO:0010948	negative regulation of cell cycle process	6.30675e-05	0.00112138
Down	BP	GO:0009201	ribonucleoside triphosphate biosynthetic process	6.40752e-05	0.00113533
Down	BP	GO:0002757	immune response-activating signal transduction	6.52643e-05	0.00115238
Down	BP	GO:0019886	antigen processing and presentation of exogenous peptide antigen via MHC class II	6.62268e-05	0.00116533
Down	BP	GO:0007051	spindle organization	6.72964e-05	0.00118007
Down	BP	GO:0036258	multivesicular body assembly	6.82091e-05	0.00118383
Down	BP	GO:0046320	regulation of fatty acid oxidation	6.82091e-05	0.00118383
Down	BP	GO:0071108	protein K48-linked deubiquitination	6.82091e-05	0.00118383
Down	BP	GO:0006473	protein acetylation	7.04817e-05	0.00121911
Down	BP	GO:0090316	positive regulation of intracellular protein transport	7.08038e-05	0.00121964
Down	BP	GO:0016569	covalent chromatin modification	7.0992e-05	0.00121964
Down	BP	GO:0006418	tRNA aminoacylation for protein translation	7.22305e-05	0.00123674
Down	BP	GO:1903008	organelle disassembly	7.35325e-05	0.00125481
Down	BP	GO:0010889	regulation of sequestering of triglyceride	7.42119e-05	0.00125796
Down	BP	GO:1904816	positive regulation of protein localization to chromosome, telomeric region	7.42119e-05	0.00125796
Down	BP	GO:0048207	vesicle targeting, rough ER to cis-Golgi	8.64718e-05	0.0014522
Down	BP	GO:0048208	COPII vesicle coating	8.64718e-05	0.0014522
Down	BP	GO:0006903	vesicle targeting	8.65275e-05	0.0014522
Down	BP	GO:0017038	protein import	9.02077e-05	0.00150898
Down	BP	GO:1903405	protein localization to nuclear body	9.15301e-05	0.00151614
Down	BP	GO:1904851	positive regulation of establishment of protein localization to telomere	9.15301e-05	0.00151614
Down	BP	GO:1904867	protein localization to Cajal body	9.15301e-05	0.00151614
Down	BP	GO:1904380	endoplasmic reticulum mannose trimming	9.26234e-05	0.00152927
Down	BP	GO:0018394	peptidyl-lysine acetylation	9.34394e-05	0.00153775
Down	BP	GO:0006360	transcription by RNA polymerase I	9.61053e-05	0.0015752
Down	BP	GO:0006517	protein deglycosylation	9.6906e-05	0.0015752
Down	BP	GO:0006611	protein export from nucleus	9.69542e-05	0.0015752
Down	BP	GO:0033209	tumor necrosis factor-mediated signaling pathway	9.69542e-05	0.0015752
Down	BP	GO:0007041	lysosomal transport	9.78041e-05	0.00158395
Down	BP	GO:0140014	mitotic nuclear division	9.8201e-05	0.00158533
Down	BP	GO:0043648	dicarboxylic acid metabolic process	9.87867e-05	0.001587
Down	BP	GO:0009124	nucleoside monophosphate biosynthetic process	9.89289e-05	0.001587
Down	BP	GO:0009206	purine ribonucleoside triphosphate biosynthetic process	0.000103992	0.00166298
Down	BP	GO:1903902	positive regulation of viral life cycle	0.000106389	0.00169597
Down	BP	GO:0099518	vesicle cytoskeletal trafficking	0.000109231	0.00173584
Down	BP	GO:0036257	multivesicular body organization	0.000114287	0.00181053
Down	BP	GO:0006090	pyruvate metabolic process	0.000115334	0.00182144
Down	BP	GO:0032506	cytokinetic process	0.000116579	0.00182974
Down	BP	GO:0060236	regulation of mitotic spindle organization	0.000116579	0.00182974
Down	BP	GO:0009145	purine nucleoside triphosphate biosynthetic process	0.000125415	0.00194708
Down	BP	GO:0007052	mitotic spindle organization	0.000125522	0.00194708
Down	BP	GO:0000966	RNA 5'-end processing	0.00012597	0.00194708
Down	BP	GO:0015985	energy coupled proton transport, down electrochemical gradient	0.00012597	0.00194708
Down	BP	GO:0015986	ATP synthesis coupled proton transport	0.00012597	0.00194708
Down	BP	GO:1903363	negative regulation of cellular protein catabolic process	0.000128396	0.00197857
Down	BP	GO:0090305	nucleic acid phosphodiester bond hydrolysis	0.000131658	0.0020227
Down	BP	GO:0006354	DNA-templated transcription, elongation	0.00013245	0.00202874
Down	BP	GO:0002768	immune response-regulating cell surface receptor signaling pathway	0.000134483	0.0020537
Down	BP	GO:0030730	sequestering of triglyceride	0.000136604	0.00207364
Down	BP	GO:1902188	positive regulation of viral release from host cell	0.000136604	0.00207364
Down	BP	GO:0002495	antigen processing and presentation of peptide antigen via MHC class II	0.000139127	0.00210565
Down	BP	GO:0034250	positive regulation of cellular amide metabolic process	0.000147592	0.00222713
Down	BP	GO:0019362	pyridine nucleotide metabolic process	0.000150055	0.00225095
Down	BP	GO:0046496	nicotinamide nucleotide metabolic process	0.000150055	0.00225095
Down	BP	GO:0046890	regulation of lipid biosynthetic process	0.000153299	0.00229284
Down	BP	GO:0045727	positive regulation of translation	0.000155336	0.0023165
Down	BP	GO:0006901	vesicle coating	0.000159613	0.00237332
Down	BP	GO:0031331	positive regulation of cellular catabolic process	0.000162663	0.00241161
Down	BP	GO:0070507	regulation of microtubule cytoskeleton organization	0.000169709	0.00250877
Down	BP	GO:0031647	regulation of protein stability	0.000171251	0.00252272
Down	BP	GO:0007080	mitotic metaphase plate congression	0.000171645	0.00252272
Down	BP	GO:0018393	internal peptidyl-lysine acetylation	0.000174712	0.00256039
Down	BP	GO:0002504	antigen processing and presentation of peptide or polysaccharide antigen via MHC class II	0.000176108	0.00257344
Down	BP	GO:0044088	regulation of vacuole organization	0.000179397	0.00260684
Down	BP	GO:0008203	cholesterol metabolic process	0.000179419	0.00260684
Down	BP	GO:0046605	regulation of centrosome cycle	0.00018086	0.00262028
Down	BP	GO:0019076	viral release from host cell	0.000184342	0.00262567
Down	BP	GO:0035890	exit from host	0.000184342	0.00262567
Down	BP	GO:0035891	exit from host cell	0.000184342	0.00262567
Down	BP	GO:0052126	movement in host environment	0.000184342	0.00262567
Down	BP	GO:0052192	movement in environment of other organism involved in symbiotic interaction	0.000184342	0.00262567
Down	BP	GO:0006356	regulation of transcription by RNA polymerase I	0.000185363	0.00262567
Down	BP	GO:0046949	fatty-acyl-CoA biosynthetic process	0.000185363	0.00262567
Down	BP	GO:1903955	positive regulation of protein targeting to mitochondrion	0.000185363	0.00262567
Down	BP	GO:0031998	regulation of fatty acid beta-oxidation	0.000194101	0.00274182
Down	BP	GO:0043414	macromolecule methylation	0.000195372	0.00275213
Down	BP	GO:0036109	alpha-linolenic acid metabolic process	0.000197207	0.00277031
Down	BP	GO:0046364	monosaccharide biosynthetic process	0.000211846	0.00295959
Down	BP	GO:0051196	regulation of coenzyme metabolic process	0.000211846	0.00295959
Down	BP	GO:0051193	regulation of cofactor metabolic process	0.000222936	0.00310599
Down	BP	GO:0035794	positive regulation of mitochondrial membrane permeability	0.000225415	0.00313195
Down	BP	GO:0008654	phospholipid biosynthetic process	0.000230038	0.00318747
Down	BP	GO:0036507	protein demannosylation	0.000239265	0.00328845
Down	BP	GO:0036508	protein alpha-1,2-demannosylation	0.000239265	0.00328845
Down	BP	GO:0039702	viral budding via host ESCRT complex	0.000239265	0.00328845
Down	BP	GO:0098781	ncRNA transcription	0.000240037	0.00329016
Down	BP	GO:0000422	autophagy of mitochondrion	0.000251235	0.0034252
Down	BP	GO:0061726	mitochondrion disassembly	0.000251235	0.0034252
Down	BP	GO:0000819	sister chromatid segregation	0.000257122	0.00349608
Down	BP	GO:0050851	antigen receptor-mediated signaling pathway	0.000264913	0.00359241
Down	BP	GO:0070203	regulation of establishment of protein localization to telomere	0.00027507	0.00372021
Down	BP	GO:0090307	mitotic spindle assembly	0.000278822	0.00375101
Down	BP	GO:0097345	mitochondrial outer membrane permeabilization	0.000278822	0.00375101
Down	BP	GO:0016055	Wnt signaling pathway	0.000281561	0.00377787
Down	BP	GO:0097064	ncRNA export from nucleus	0.00028313	0.00378892
Down	BP	GO:0009896	positive regulation of catabolic process	0.000290744	0.0038806
Down	BP	GO:2000785	regulation of autophagosome assembly	0.000291876	0.00388551
Down	BP	GO:0009303	rRNA transcription	0.000294179	0.00390594
Down	BP	GO:0006086	acetyl-CoA biosynthetic process from pyruvate	0.000297395	0.00393837
Down	BP	GO:0006066	alcohol metabolic process	0.00030347	0.00400417
Down	BP	GO:0006650	glycerophospholipid metabolic process	0.000303939	0.00400417
Down	BP	GO:0032386	regulation of intracellular transport	0.000309321	0.00406063
Down	BP	GO:0044264	cellular polysaccharide metabolic process	0.00031062	0.00406063
Down	BP	GO:0050810	regulation of steroid biosynthetic process	0.00031062	0.00406063
Down	BP	GO:0005976	polysaccharide metabolic process	0.000320825	0.00417706
Down	BP	GO:0070482	response to oxygen levels	0.000321359	0.00417706
Down	BP	GO:0000271	polysaccharide biosynthetic process	0.000321991	0.00417706
Down	BP	GO:0050657	nucleic acid transport	0.000329324	0.0042505
Down	BP	GO:0050658	RNA transport	0.000329324	0.0042505
Down	BP	GO:0000910	cytokinesis	0.000335978	0.00431449
Down	BP	GO:0016573	histone acetylation	0.000335978	0.00431449
Down	BP	GO:0198738	cell-cell signaling by wnt	0.000338675	0.00433816
Down	BP	GO:1902686	mitochondrial outer membrane permeabilization involved in programmed cell death	0.000344632	0.00440338
Down	BP	GO:0006109	regulation of carbohydrate metabolic process	0.000347173	0.00442472
Down	BP	GO:0000070	mitotic sister chromatid segregation	0.000352625	0.00448298
Down	BP	GO:1901028	regulation of mitochondrial outer membrane permeabilization involved in apoptotic signaling pathway	0.000368197	0.00466928
Down	BP	GO:0018210	peptidyl-threonine modification	0.000369531	0.00467454
Down	BP	GO:0005977	glycogen metabolic process	0.000372406	0.00468758
Down	BP	GO:0048199	vesicle targeting, to, from or within Golgi	0.000372406	0.00468758
Down	BP	GO:1902652	secondary alcohol metabolic process	0.000378017	0.00474645
Down	BP	GO:2001169	regulation of ATP biosynthetic process	0.000393615	0.00493013
Down	BP	GO:0016125	sterol metabolic process	0.000400058	0.00499852
Down	BP	GO:1905710	positive regulation of membrane permeability	0.000413545	0.00515437
Down	BP	GO:0000154	rRNA modification	0.000428654	0.00531663
Down	BP	GO:0045943	positive regulation of transcription by RNA polymerase I	0.000428654	0.00531663
Down	BP	GO:0060070	canonical Wnt signaling pathway	0.000433222	0.00536021
Down	BP	GO:0009142	nucleoside triphosphate biosynthetic process	0.000440768	0.00544035
Down	BP	GO:0001522	pseudouridine synthesis	0.000451737	0.00554658
Down	BP	GO:0015936	coenzyme A metabolic process	0.000451737	0.00554658
Down	BP	GO:0046394	carboxylic acid biosynthetic process	0.000452647	0.00554658
Down	BP	GO:1900371	regulation of purine nucleotide biosynthetic process	0.000455111	0.00555661
Down	BP	GO:0006405	RNA export from nucleus	0.000455651	0.00555661
Down	BP	GO:0000038	very long-chain fatty acid metabolic process	0.000457864	0.00555694
Down	BP	GO:0046755	viral budding	0.000457864	0.00555694
Down	BP	GO:1902186	regulation of viral release from host cell	0.000462827	0.00560381
Down	BP	GO:0006368	transcription elongation from RNA polymerase II promoter	0.000474005	0.00572551
Down	BP	GO:0006073	cellular glucan metabolic process	0.000485225	0.00580587
Down	BP	GO:0034637	cellular carbohydrate biosynthetic process	0.000485225	0.00580587
Down	BP	GO:0044042	glucan metabolic process	0.000485225	0.00580587
Down	BP	GO:1903747	regulation of establishment of protein localization to mitochondrion	0.000485225	0.00580587
Down	BP	GO:0016042	lipid catabolic process	0.000493962	0.00589654
Down	BP	GO:1901570	fatty acid derivative biosynthetic process	0.00049566	0.00590296
Down	BP	GO:0016053	organic acid biosynthetic process	0.000499362	0.00593314
Down	BP	GO:0016482	cytosolic transport	0.000523528	0.00620577
Down	BP	GO:1902110	positive regulation of mitochondrial membrane permeability involved in apoptotic process	0.00052621	0.00621673
Down	BP	GO:0051236	establishment of RNA localization	0.000526897	0.00621673
Down	BP	GO:0006470	protein dephosphorylation	0.000536138	0.00631112
Down	BP	GO:0030808	regulation of nucleotide biosynthetic process	0.000557835	0.00655136
Down	BP	GO:0090224	regulation of spindle organization	0.000574488	0.00671591
Down	BP	GO:1903146	regulation of autophagy of mitochondrion	0.000574488	0.00671591
Down	BP	GO:0006633	fatty acid biosynthetic process	0.000589661	0.00686027
Down	BP	GO:0061952	midbody abscission	0.000589926	0.00686027
Down	BP	GO:0098930	axonal transport	0.000590884	0.00686027
Down	BP	GO:0090559	regulation of membrane permeability	0.000604482	0.00700216
Down	BP	GO:0051225	spindle assembly	0.000620366	0.00716983
Down	BP	GO:0032886	regulation of microtubule-based process	0.000622502	0.0071782
Down	BP	GO:0010257	NADH dehydrogenase complex assembly	0.000625955	0.00718543
Down	BP	GO:0032981	mitochondrial respiratory chain complex I assembly	0.000625955	0.00718543
Down	BP	GO:0043470	regulation of carbohydrate catabolic process	0.000662263	0.00755109
Down	BP	GO:1905897	regulation of response to endoplasmic reticulum stress	0.000662263	0.00755109
Down	BP	GO:0032606	type I interferon production	0.000662264	0.00755109
Down	BP	GO:0032968	positive regulation of transcription elongation from RNA polymerase II promoter	0.000676785	0.0076651
Down	BP	GO:0070202	regulation of establishment of protein localization to chromosome	0.000676785	0.0076651
Down	BP	GO:1990173	protein localization to nucleoplasm	0.000676785	0.0076651
Down	BP	GO:0009081	branched-chain amino acid metabolic process	0.000681251	0.00768147
Down	BP	GO:0009083	branched-chain amino acid catabolic process	0.000681251	0.00768147
Down	BP	GO:0090090	negative regulation of canonical Wnt signaling pathway	0.000690857	0.00777254
Down	BP	GO:0006890	retrograde vesicle-mediated transport, Golgi to ER	0.000697088	0.00782534
Down	BP	GO:1903320	regulation of protein modification by small protein conjugation or removal	0.000702581	0.00786963
Down	BP	GO:0051310	metaphase plate congression	0.000709527	0.00791287
Down	BP	GO:0018107	peptidyl-threonine phosphorylation	0.000709554	0.00791287
Down	BP	GO:0043902	positive regulation of multi-organism process	0.000711872	0.00792135
Down	BP	GO:0030970	retrograde protein transport, ER to cytosol	0.000735148	0.00812701
Down	BP	GO:0070536	protein K63-linked deubiquitination	0.000735148	0.00812701
Down	BP	GO:1903513	endoplasmic reticulum to cytosol transport	0.000735148	0.00812701
Down	BP	GO:0001666	response to hypoxia	0.000740463	0.008168
Down	BP	GO:0033044	regulation of chromosome organization	0.000748234	0.00823586
Down	BP	GO:0072330	monocarboxylic acid biosynthetic process	0.000776228	0.00852553
Down	BP	GO:0051170	import into nucleus	0.000793782	0.00869954
Down	BP	GO:0099132	ATP hydrolysis coupled cation transmembrane transport	0.00080228	0.00877378
Down	BP	GO:0042398	cellular modified amino acid biosynthetic process	0.000815026	0.00889403
Down	BP	GO:0033692	cellular polysaccharide biosynthetic process	0.000829711	0.00901559
Down	BP	GO:1902108	regulation of mitochondrial membrane permeability involved in apoptotic process	0.000829711	0.00901559
Down	BP	GO:0008333	endosome to lysosome transport	0.000904505	0.00980735
Down	BP	GO:0071218	cellular response to misfolded protein	0.000924435	0.0100021
Down	BP	GO:0006487	protein N-linked glycosylation	0.000949399	0.0102504
Down	BP	GO:0044262	cellular carbohydrate metabolic process	0.000955783	0.0102975
Down	BP	GO:0033108	mitochondrial respiratory chain complex assembly	0.000962612	0.0103491
Down	BP	GO:0036293	response to decreased oxygen levels	0.000965881	0.0103624
Down	BP	GO:0036444	calcium import into the mitochondrion	0.000990557	0.0105603
Down	BP	GO:1904896	ESCRT complex disassembly	0.000990557	0.0105603
Down	BP	GO:1904903	ESCRT III complex disassembly	0.000990557	0.0105603
Down	BP	GO:0046486	glycerolipid metabolic process	0.00100102	0.0106495
Down	BP	GO:0032481	positive regulation of type I interferon production	0.00102215	0.0108516
Down	BP	GO:0034504	protein localization to nucleus	0.00103721	0.0109885
Down	BP	GO:0006409	tRNA export from nucleus	0.00105413	0.0110984
Down	BP	GO:0051031	tRNA transport	0.00105413	0.0110984
Down	BP	GO:0071431	tRNA-containing ribonucleoprotein complex export from nucleus	0.00105413	0.0110984
Down	BP	GO:0046822	regulation of nucleocytoplasmic transport	0.00106494	0.0111867
Down	BP	GO:1903051	negative regulation of proteolysis involved in cellular protein catabolic process	0.00106692	0.0111867
Down	BP	GO:0006515	protein quality control for misfolded or incompletely synthesized proteins	0.00108471	0.0113498
Down	BP	GO:0032869	cellular response to insulin stimulus	0.00108966	0.0113783
Down	BP	GO:0044272	sulfur compound biosynthetic process	0.00109643	0.0113889
Down	BP	GO:0006644	phospholipid metabolic process	0.0010974	0.0113889
Down	BP	GO:0048285	organelle fission	0.0010974	0.0113889
Down	BP	GO:0006739	NADP metabolic process	0.001121	0.0116101
Down	BP	GO:0019058	viral life cycle	0.00112348	0.0116122
Down	BP	GO:0008089	anterograde axonal transport	0.00113674	0.0117254
Down	BP	GO:1901617	organic hydroxy compound biosynthetic process	0.00115031	0.0118414
Down	BP	GO:0002183	cytoplasmic translational initiation	0.00116996	0.0119951
Down	BP	GO:0042273	ribosomal large subunit biogenesis	0.00116996	0.0119951
Down	BP	GO:1901800	positive regulation of proteasomal protein catabolic process	0.00117462	0.0120186
Down	BP	GO:1902410	mitotic cytokinetic process	0.00119016	0.0121338
Down	BP	GO:0071356	cellular response to tumor necrosis factor	0.00119285	0.0121338
Down	BP	GO:0032259	methylation	0.00119303	0.0121338
Down	BP	GO:0006094	gluconeogenesis	0.00120258	0.0122065
Down	BP	GO:0032868	response to insulin	0.00122972	0.0124571
Down	BP	GO:0071426	ribonucleoprotein complex export from nucleus	0.00124166	0.012553
Down	BP	GO:0098927	vesicle-mediated transport between endosomal compartments	0.00126495	0.0127631
Down	BP	GO:0042177	negative regulation of protein catabolic process	0.00130839	0.0131753
Down	BP	GO:0033673	negative regulation of kinase activity	0.00131658	0.0132315
Down	BP	GO:1903322	positive regulation of protein modification by small protein conjugation or removal	0.00133661	0.0134064
Down	BP	GO:0006281	DNA repair	0.00137555	0.0137698
Down	BP	GO:0006469	negative regulation of protein kinase activity	0.00139039	0.013891
Down	BP	GO:0008088	axo-dendritic transport	0.00141363	0.0140404
Down	BP	GO:0043297	apical junction assembly	0.00141363	0.0140404
Down	BP	GO:0051453	regulation of intracellular pH	0.00141363	0.0140404
Down	BP	GO:0051028	mRNA transport	0.00141801	0.0140564
Down	BP	GO:0006643	membrane lipid metabolic process	0.00144232	0.0141497
Down	BP	GO:0006743	ubiquinone metabolic process	0.00144411	0.0141497
Down	BP	GO:0032239	regulation of nucleobase-containing compound transport	0.00144411	0.0141497
Down	BP	GO:0034214	protein hexamerization	0.00144411	0.0141497
Down	BP	GO:0042790	nucleolar large rRNA transcription by RNA polymerase I	0.00144411	0.0141497
Down	BP	GO:1901836	regulation of transcription of nucleolar large rRNA by RNA polymerase I	0.00144411	0.0141497
Down	BP	GO:0034605	cellular response to heat	0.00148233	0.0144407
Down	BP	GO:0061025	membrane fusion	0.00148233	0.0144407
Down	BP	GO:0071166	ribonucleoprotein complex localization	0.00148233	0.0144407
Down	BP	GO:0006767	water-soluble vitamin metabolic process	0.00149275	0.0144991
Down	BP	GO:0006081	cellular aldehyde metabolic process	0.00149403	0.0144991
Down	BP	GO:0046434	organophosphate catabolic process	0.00152565	0.0147777
Down	BP	GO:0030641	regulation of cellular pH	0.0015753	0.0152296
Down	BP	GO:0006497	protein lipidation	0.0016173	0.0155765
Down	BP	GO:0030811	regulation of nucleotide catabolic process	0.0016173	0.0155765
Down	BP	GO:0006383	transcription by RNA polymerase III	0.00162782	0.0156482
Down	BP	GO:0030705	cytoskeleton-dependent intracellular transport	0.00167553	0.0160764
Down	BP	GO:0006353	DNA-templated transcription, termination	0.00172979	0.0165057
Down	BP	GO:0046902	regulation of mitochondrial membrane permeability	0.00172979	0.0165057
Down	BP	GO:0071786	endoplasmic reticulum tubular network organization	0.00173063	0.0165057
Down	BP	GO:0030004	cellular monovalent inorganic cation homeostasis	0.00173325	0.0165057
Down	BP	GO:0070198	protein localization to chromosome, telomeric region	0.00177857	0.0169056
Down	BP	GO:0032479	regulation of type I interferon production	0.00179909	0.0170688
Down	BP	GO:1990182	exosomal secretion	0.00187233	0.0177305
Down	BP	GO:0010970	transport along microtubule	0.00191604	0.0180757
Down	BP	GO:0099111	microtubule-based transport	0.00191604	0.0180757
Down	BP	GO:1901796	regulation of signal transduction by p53 class mediator	0.00191944	0.0180757
Down	BP	GO:0022406	membrane docking	0.00193643	0.0182019
Down	BP	GO:0032388	positive regulation of intracellular transport	0.00207441	0.019463
Down	BP	GO:0005978	glycogen biosynthetic process	0.00210987	0.0196866
Down	BP	GO:0009250	glucan biosynthetic process	0.00210987	0.0196866
Down	BP	GO:0042059	negative regulation of epidermal growth factor receptor signaling pathway	0.00210987	0.0196866
Down	BP	GO:0007043	cell-cell junction assembly	0.00211777	0.0197242
Down	BP	GO:0051568	histone H3-K4 methylation	0.00214378	0.0198936
Down	BP	GO:1901799	negative regulation of proteasomal protein catabolic process	0.00214378	0.0198936
Down	BP	GO:0001682	tRNA 5'-leader removal	0.00224266	0.0206603
Down	BP	GO:0007100	mitotic centrosome separation	0.00224266	0.0206603
Down	BP	GO:0046831	regulation of RNA export from nucleus	0.00224266	0.0206603
Down	BP	GO:1905146	lysosomal protein catabolic process	0.00224266	0.0206603
Down	BP	GO:0019319	hexose biosynthetic process	0.00225792	0.0207633
Down	BP	GO:0031112	positive regulation of microtubule polymerization or depolymerization	0.00240608	0.0220461
Down	BP	GO:0045923	positive regulation of fatty acid metabolic process	0.00240608	0.0220461
Down	BP	GO:0030111	regulation of Wnt signaling pathway	0.00242774	0.0222042
Down	BP	GO:0031396	regulation of protein ubiquitination	0.00243208	0.0222042
Down	BP	GO:0043254	regulation of protein complex assembly	0.0024442	0.0222749
Down	BP	GO:0007029	endoplasmic reticulum organization	0.00245756	0.0223566
Down	BP	GO:0051052	regulation of DNA metabolic process	0.00257949	0.0234239
Down	BP	GO:0061640	cytoskeleton-dependent cytokinesis	0.00262665	0.0238096
Down	BP	GO:0019318	hexose metabolic process	0.00266346	0.0241003
Down	BP	GO:1903052	positive regulation of proteolysis involved in cellular protein catabolic process	0.00276094	0.0248627
Down	BP	GO:0000963	mitochondrial RNA processing	0.00276727	0.0248627
Down	BP	GO:0019081	viral translation	0.00276727	0.0248627
Down	BP	GO:1904152	regulation of retrograde protein transport, ER to cytosol	0.00276727	0.0248627
Down	BP	GO:0050994	regulation of lipid catabolic process	0.00279105	0.0250322
Down	BP	GO:0061912	selective autophagy	0.00281296	0.0251842
Down	BP	GO:0006110	regulation of glycolytic process	0.00289451	0.0258688
Down	BP	GO:1903364	positive regulation of cellular protein catabolic process	0.00295159	0.0263327
Down	BP	GO:0007030	Golgi organization	0.00296822	0.0264347
Down	BP	GO:2000058	regulation of ubiquitin-dependent protein catabolic process	0.00298238	0.0265143
Down	BP	GO:0140056	organelle localization by membrane tethering	0.00298969	0.0265329
Down	BP	GO:0034629	cellular protein-containing complex localization	0.00301392	0.0266549
Down	BP	GO:0051788	response to misfolded protein	0.00301392	0.0266549
Down	BP	GO:0015682	ferric iron transport	0.00304152	0.0266751
Down	BP	GO:0033572	transferrin transport	0.00304152	0.0266751
Down	BP	GO:0046825	regulation of protein export from nucleus	0.00304152	0.0266751
Down	BP	GO:0072512	trivalent inorganic cation transport	0.00304152	0.0266751
Down	BP	GO:0007059	chromosome segregation	0.00305916	0.0266751
Down	BP	GO:0034612	response to tumor necrosis factor	0.00305916	0.0266751
Down	BP	GO:0070584	mitochondrion morphogenesis	0.00306341	0.0266751
Down	BP	GO:0097734	extracellular exosome biogenesis	0.00306341	0.0266751
Down	BP	GO:1901673	regulation of mitotic spindle assembly	0.00306341	0.0266751
Down	BP	GO:0007040	lysosome organization	0.00310618	0.0269093
Down	BP	GO:0075733	intracellular transport of virus	0.00310618	0.0269093
Down	BP	GO:0080171	lytic vacuole organization	0.00310618	0.0269093
Down	BP	GO:0045732	positive regulation of protein catabolic process	0.00315958	0.0273253
Down	BP	GO:1901185	negative regulation of ERBB signaling pathway	0.00321534	0.0277604
Down	BP	GO:0019218	regulation of steroid metabolic process	0.00331798	0.028598
Down	BP	GO:0031334	positive regulation of protein complex assembly	0.0033247	0.0286074
Down	BP	GO:0050000	chromosome localization	0.00336779	0.0288805
Down	BP	GO:0051303	establishment of chromosome localization	0.00336779	0.0288805
Down	BP	GO:0045216	cell-cell junction organization	0.0034188	0.0292194
Down	BP	GO:0046467	membrane lipid biosynthetic process	0.0034188	0.0292194
Down	BP	GO:0006006	glucose metabolic process	0.00347006	0.0296076
Down	BP	GO:0006885	regulation of pH	0.00355866	0.0303128
Down	BP	GO:0010824	regulation of centrosome duplication	0.00366266	0.0311465
Down	BP	GO:0045815	positive regulation of gene expression, epigenetic	0.00370077	0.031418
Down	BP	GO:0046474	glycerophospholipid biosynthetic process	0.00371465	0.0314832
Down	BP	GO:0006606	protein import into nucleus	0.00372872	0.03155
Down	BP	GO:0006406	mRNA export from nucleus	0.00379573	0.0319575
Down	BP	GO:0031123	RNA 3'-end processing	0.00379573	0.0319575
Down	BP	GO:0071427	mRNA-containing ribonucleoprotein complex export from nucleus	0.00379573	0.0319575
Down	BP	GO:1903828	negative regulation of cellular protein localization	0.00385171	0.0323752
Down	BP	GO:0040029	regulation of gene expression, epigenetic	0.00393695	0.033037
Down	BP	GO:1901568	fatty acid derivative metabolic process	0.00396947	0.033255
Down	BP	GO:0006665	sphingolipid metabolic process	0.0039834	0.0333169
Down	BP	GO:0031365	N-terminal protein amino acid modification	0.00415248	0.0346383
Down	BP	GO:0045022	early endosome to late endosome transport	0.00416182	0.0346383
Down	BP	GO:1904358	positive regulation of telomere maintenance via telomere lengthening	0.00416182	0.0346383
Down	BP	GO:0016574	histone ubiquitination	0.00425461	0.035295
Down	BP	GO:1903214	regulation of protein targeting to mitochondrion	0.00425461	0.035295
Down	BP	GO:0016925	protein sumoylation	0.00434666	0.0359998
Down	BP	GO:0000460	maturation of 5.8S rRNA	0.00443488	0.0361999
Down	BP	GO:0006390	mitochondrial transcription	0.00443488	0.0361999
Down	BP	GO:0006670	sphingosine metabolic process	0.00443488	0.0361999
Down	BP	GO:0006744	ubiquinone biosynthetic process	0.00443488	0.0361999
Down	BP	GO:0006999	nuclear pore organization	0.00443488	0.0361999
Down	BP	GO:0043476	pigment accumulation	0.00443488	0.0361999
Down	BP	GO:0043482	cellular pigment accumulation	0.00443488	0.0361999
Down	BP	GO:0051299	centrosome separation	0.00443488	0.0361999
Down	BP	GO:1901663	quinone biosynthetic process	0.00443488	0.0361999
Down	BP	GO:0030488	tRNA methylation	0.00450237	0.0365746
Down	BP	GO:0051560	mitochondrial calcium ion homeostasis	0.00450237	0.0365746
Down	BP	GO:0070199	establishment of protein localization to chromosome	0.00450237	0.0365746
Down	BP	GO:0031929	TOR signaling	0.00452215	0.0365932
Down	BP	GO:0042158	lipoprotein biosynthetic process	0.00452624	0.0365932
Down	BP	GO:1903533	regulation of protein targeting	0.00452624	0.0365932
Down	BP	GO:0051348	negative regulation of transferase activity	0.00464325	0.0374796
Down	BP	GO:0032212	positive regulation of telomere maintenance via telomerase	0.00471063	0.0379632
Down	BP	GO:0005980	glycogen catabolic process	0.00478702	0.0383963
Down	BP	GO:0051156	glucose 6-phosphate metabolic process	0.00478702	0.0383963
Down	BP	GO:0051900	regulation of mitochondrial depolarization	0.00478702	0.0383963
Down	BP	GO:0006098	pentose-phosphate shunt	0.00487337	0.0388085
Down	BP	GO:0006388	tRNA splicing, via endonucleolytic cleavage and ligation	0.00487337	0.0388085
Down	BP	GO:1903543	positive regulation of exosomal secretion	0.00487337	0.0388085
Down	BP	GO:1904294	positive regulation of ERAD pathway	0.00487337	0.0388085
Down	BP	GO:0016458	gene silencing	0.00488417	0.0388085
Down	BP	GO:0051653	spindle localization	0.00488419	0.0388085
Down	BP	GO:0031293	membrane protein intracellular domain proteolysis	0.00494313	0.0391091
Down	BP	GO:0045947	negative regulation of translational initiation	0.00494313	0.0391091
Down	BP	GO:2001252	positive regulation of chromosome organization	0.0049451	0.0391091
Down	BP	GO:1900182	positive regulation of protein localization to nucleus	0.00506642	0.0400064
Down	BP	GO:0045017	glycerolipid biosynthetic process	0.00508392	0.0400823
Down	BP	GO:0071375	cellular response to peptide hormone stimulus	0.005108	0.0402098
Down	BP	GO:0002433	immune response-regulating cell surface receptor signaling pathway involved in phagocytosis	0.00527567	0.0413762
Down	BP	GO:0038096	Fc-gamma receptor signaling pathway involved in phagocytosis	0.00527567	0.0413762
Down	BP	GO:0006661	phosphatidylinositol biosynthetic process	0.00528871	0.0413762
Down	BP	GO:0010508	positive regulation of autophagy	0.00528871	0.0413762
Down	BP	GO:0009185	ribonucleoside diphosphate metabolic process	0.00532576	0.0415381
Down	BP	GO:0034249	negative regulation of cellular amide metabolic process	0.00532576	0.0415381
Down	BP	GO:0006112	energy reserve metabolic process	0.00545877	0.0425104
Down	CC	GO:0005759	mitochondrial matrix	4.68095e-39	2.25179e-36
Down	CC	GO:0098798	mitochondrial protein complex	1.4794e-37	3.55835e-35
Down	CC	GO:0019866	organelle inner membrane	3.00478e-32	4.81819e-30
Down	CC	GO:0005743	mitochondrial inner membrane	4.09674e-32	4.92687e-30
Down	CC	GO:0000313	organellar ribosome	6.37303e-22	5.10961e-20
Down	CC	GO:0005761	mitochondrial ribosome	6.37303e-22	5.10961e-20
Down	CC	GO:1905368	peptidase complex	3.1982e-20	2.19786e-18
Down	CC	GO:0000502	proteasome complex	4.00837e-18	2.41029e-16
Down	CC	GO:1905369	endopeptidase complex	1.10893e-17	5.92728e-16
Down	CC	GO:0044455	mitochondrial membrane part	3.21727e-17	1.54768e-15
Down	CC	GO:0098800	inner mitochondrial membrane protein complex	1.92157e-13	8.40344e-12
Down	CC	GO:0000315	organellar large ribosomal subunit	5.00739e-13	1.85294e-11
Down	CC	GO:0005762	mitochondrial large ribosomal subunit	5.00739e-13	1.85294e-11
Down	CC	GO:1904813	ficolin-1-rich granule lumen	6.48296e-13	2.2276e-11
Down	CC	GO:0022624	proteasome accessory complex	1.3375e-11	4.28937e-10
Down	CC	GO:0000314	organellar small ribosomal subunit	1.62401e-11	4.59551e-10
Down	CC	GO:0005763	mitochondrial small ribosomal subunit	1.62401e-11	4.59551e-10
Down	CC	GO:0000151	ubiquitin ligase complex	2.59048e-10	6.92308e-09
Down	CC	GO:1990204	oxidoreductase complex	5.19109e-10	1.31431e-08
Down	CC	GO:0101002	ficolin-1-rich granule	8.94259e-09	2.15093e-07
Down	CC	GO:0070469	respiratory chain	1.97384e-08	4.52154e-07
Down	CC	GO:0005840	ribosome	2.31853e-08	4.93866e-07
Down	CC	GO:0005778	peroxisomal membrane	2.49986e-08	4.93866e-07
Down	CC	GO:0031903	microbody membrane	2.49986e-08	4.93866e-07
Down	CC	GO:0005777	peroxisome	2.87749e-08	4.93866e-07
Down	CC	GO:0042579	microbody	2.87749e-08	4.93866e-07
Down	CC	GO:0005746	mitochondrial respiratory chain	3.0628e-08	4.93866e-07
Down	CC	GO:0005766	primary lysosome	3.15848e-08	4.93866e-07
Down	CC	GO:0042582	azurophil granule	3.15848e-08	4.93866e-07
Down	CC	GO:0009295	nucleoid	3.18257e-08	4.93866e-07
Down	CC	GO:0042645	mitochondrial nucleoid	3.18257e-08	4.93866e-07
Down	CC	GO:0044438	microbody part	3.51293e-08	5.12092e-07
Down	CC	GO:0044439	peroxisomal part	3.51293e-08	5.12092e-07
Down	CC	GO:0010008	endosome membrane	1.23659e-07	1.6968e-06
Down	CC	GO:0005765	lysosomal membrane	1.26982e-07	1.6968e-06
Down	CC	GO:0098852	lytic vacuole membrane	1.26982e-07	1.6968e-06
Down	CC	GO:0098803	respiratory chain complex	1.82014e-07	2.36644e-06
Down	CC	GO:0044440	endosomal part	2.0923e-07	2.6487e-06
Down	CC	GO:0016469	proton-transporting two-sector ATPase complex	5.04246e-07	6.14568e-06
Down	CC	GO:0005770	late endosome	5.1102e-07	6.14568e-06
Down	CC	GO:0005774	vacuolar membrane	6.74981e-07	7.91954e-06
Down	CC	GO:0044391	ribosomal subunit	1.2385e-06	1.41854e-05
Down	CC	GO:0005839	proteasome core complex	2.27551e-06	2.54567e-05
Down	CC	GO:0044452	nucleolar part	2.65193e-06	2.89936e-05
Down	CC	GO:0000922	spindle pole	4.22431e-06	4.51581e-05
Down	CC	GO:0005684	U2-type spliceosomal complex	4.32485e-06	4.52279e-05
Down	CC	GO:0005838	proteasome regulatory particle	4.87641e-06	4.99109e-05
Down	CC	GO:0061695	transferase complex, transferring phosphorus-containing groups	5.60553e-06	5.61783e-05
Down	CC	GO:0031461	cullin-RING ubiquitin ligase complex	9.29204e-06	9.12236e-05
Down	CC	GO:0005643	nuclear pore	9.71236e-06	9.32984e-05
Down	CC	GO:0005635	nuclear envelope	9.95917e-06	9.32984e-05
Down	CC	GO:0005741	mitochondrial outer membrane	1.00852e-05	9.32984e-05
Down	CC	GO:0031300	intrinsic component of organelle membrane	1.30131e-05	0.000118113
Down	CC	GO:0098573	intrinsic component of mitochondrial membrane	1.32667e-05	0.000118185
Down	CC	GO:0034774	secretory granule lumen	1.56875e-05	0.00013513
Down	CC	GO:0035770	ribonucleoprotein granule	1.57307e-05	0.00013513
Down	CC	GO:0005819	spindle	1.79678e-05	0.00015164
Down	CC	GO:0032592	integral component of mitochondrial membrane	2.95121e-05	0.000244774
Down	CC	GO:0031968	organelle outer membrane	3.79623e-05	0.000309523
Down	CC	GO:0005747	mitochondrial respiratory chain complex I	4.30929e-05	0.000334354
Down	CC	GO:0030964	NADH dehydrogenase complex	4.30929e-05	0.000334354
Down	CC	GO:0045271	respiratory chain complex I	4.30929e-05	0.000334354
Down	CC	GO:0031248	protein acetyltransferase complex	4.49443e-05	0.000337821
Down	CC	GO:1902493	acetyltransferase complex	4.49443e-05	0.000337821
Down	CC	GO:0001650	fibrillar center	4.73805e-05	0.000350654
Down	CC	GO:0019867	outer membrane	5.39287e-05	0.000393069
Down	CC	GO:0036464	cytoplasmic ribonucleoprotein granule	5.74693e-05	0.000403406
Down	CC	GO:0031983	vesicle lumen	5.81129e-05	0.000403406
Down	CC	GO:1902555	endoribonuclease complex	5.87014e-05	0.000403406
Down	CC	GO:1905348	endonuclease complex	5.87014e-05	0.000403406
Down	CC	GO:0030117	membrane coat	6.95779e-05	0.00046487
Down	CC	GO:0048475	coated membrane	6.95779e-05	0.00046487
Down	CC	GO:0099023	tethering complex	7.75586e-05	0.000511092
Down	CC	GO:0060205	cytoplasmic vesicle lumen	8.53045e-05	0.00055454
Down	CC	GO:0005885	Arp2/3 protein complex	8.87547e-05	0.000563747
Down	CC	GO:0045259	proton-transporting ATP synthase complex	8.90646e-05	0.000563747
Down	CC	GO:0005795	Golgi stack	0.00011312	0.000706709
Down	CC	GO:0035578	azurophil granule lumen	0.000132814	0.000819108
Down	CC	GO:0031902	late endosome membrane	0.000139478	0.000849319
Down	CC	GO:0035577	azurophil granule membrane	0.000153221	0.000921344
Down	CC	GO:0030677	ribonuclease P complex	0.000190802	0.00113316
Down	CC	GO:0005681	spliceosomal complex	0.000200201	0.00116825
Down	CC	GO:0031970	organelle envelope lumen	0.000201569	0.00116825
Down	CC	GO:0000123	histone acetyltransferase complex	0.000232003	0.00132864
Down	CC	GO:0015934	large ribosomal subunit	0.000236977	0.00134116
Down	CC	GO:0031301	integral component of organelle membrane	0.000243171	0.00136021
Down	CC	GO:0044322	endoplasmic reticulum quality control compartment	0.000258906	0.00143158
Down	CC	GO:0031304	intrinsic component of mitochondrial inner membrane	0.00026906	0.00145429
Down	CC	GO:0031305	integral component of mitochondrial inner membrane	0.00026906	0.00145429
Down	CC	GO:0005753	mitochondrial proton-transporting ATP synthase complex	0.000287105	0.00153458
Down	CC	GO:0005758	mitochondrial intermembrane space	0.000304027	0.00160718
Down	CC	GO:0005769	early endosome	0.000324099	0.00169466
Down	CC	GO:0000428	DNA-directed RNA polymerase complex	0.000332265	0.00170039
Down	CC	GO:0055029	nuclear DNA-directed RNA polymerase complex	0.000332265	0.00170039
Down	CC	GO:0030176	integral component of endoplasmic reticulum membrane	0.000417989	0.00211657
Down	CC	GO:0120114	Sm-like protein family complex	0.000439677	0.00220321
Down	CC	GO:0030880	RNA polymerase complex	0.000533132	0.00264396
Down	CC	GO:0005913	cell-cell adherens junction	0.000564198	0.00276948
Down	CC	GO:0008287	protein serine/threonine phosphatase complex	0.000593376	0.00285445
Down	CC	GO:1903293	phosphatase complex	0.000593376	0.00285445
Down	CC	GO:0016580	Sin3 complex	0.000657416	0.00310051
Down	CC	GO:0070822	Sin3-type complex	0.000657416	0.00310051
Down	CC	GO:1990752	microtubule end	0.000715422	0.00334132
Down	CC	GO:0015935	small ribosomal subunit	0.00077775	0.00359749
Down	CC	GO:0030119	AP-type membrane coat adaptor complex	0.00085411	0.00391307
Down	CC	GO:0005811	lipid droplet	0.000869645	0.00394665
Down	CC	GO:0000815	ESCRT III complex	0.000965215	0.00425981
Down	CC	GO:0036513	Derlin-1 retrotranslocation complex	0.000965215	0.00425981
Down	CC	GO:0045239	tricarboxylic acid cycle enzyme complex	0.000965215	0.00425981
Down	CC	GO:0042470	melanosome	0.0010346	0.00448377
Down	CC	GO:0048770	pigment granule	0.0010346	0.00448377
Down	CC	GO:0071013	catalytic step 2 spliceosome	0.0011255	0.00483416
Down	CC	GO:0030496	midbody	0.00115367	0.00491128
Down	CC	GO:0031227	intrinsic component of endoplasmic reticulum membrane	0.00123285	0.00519811
Down	CC	GO:0016607	nuclear speck	0.00124266	0.00519811
Down	CC	GO:0030532	small nuclear ribonucleoprotein complex	0.00131439	0.00545079
Down	CC	GO:1904115	axon cytoplasm	0.0013509	0.00555429
Down	CC	GO:0033178	proton-transporting two-sector ATPase complex, catalytic domain	0.001404	0.00572371
Down	CC	GO:0019005	SCF ubiquitin ligase complex	0.00146835	0.00593575
Down	CC	GO:0035097	histone methyltransferase complex	0.00148648	0.00595894
Down	CC	GO:0005782	peroxisomal matrix	0.00154576	0.00609501
Down	CC	GO:0031907	microbody lumen	0.00154576	0.00609501
Down	CC	GO:0018995	host	0.00163044	0.00632524
Down	CC	GO:0043657	host cell	0.00163044	0.00632524
Down	CC	GO:0005779	integral component of peroxisomal membrane	0.00167884	0.0064096
Down	CC	GO:0031231	intrinsic component of peroxisomal membrane	0.00167884	0.0064096
Down	CC	GO:0090543	Flemming body	0.00171055	0.00647926
Down	CC	GO:0005798	Golgi-associated vesicle	0.00176499	0.00658345
Down	CC	GO:0000118	histone deacetylase complex	0.00176543	0.00658345
Down	CC	GO:0036452	ESCRT complex	0.00179857	0.00665544
Down	CC	GO:0034708	methyltransferase complex	0.0018185	0.00667783
Down	CC	GO:0017101	aminoacyl-tRNA synthetase multienzyme complex	0.00218715	0.0079108
Down	CC	GO:0048188	Set1C/COMPASS complex	0.00218715	0.0079108
Down	CC	GO:0031965	nuclear membrane	0.00236717	0.00849801
Down	CC	GO:0016591	RNA polymerase II, holoenzyme	0.00256574	0.00914264
Down	CC	GO:0005876	spindle microtubule	0.0026551	0.00937016
Down	CC	GO:0030684	preribosome	0.00269273	0.00937016
Down	CC	GO:0042588	zymogen granule	0.00269273	0.00937016
Down	CC	GO:0034399	nuclear periphery	0.00271798	0.00937016
Down	CC	GO:0090568	nuclear transcriptional repressor complex	0.00272698	0.00937016
Down	CC	GO:0005732	small nucleolar ribonucleoprotein complex	0.00296783	0.0101254
Down	CC	GO:0120111	neuron projection cytoplasm	0.00351841	0.0118915
Down	CC	GO:0030120	vesicle coat	0.00353492	0.0118915
Down	CC	GO:0071007	U2-type catalytic step 2 spliceosome	0.00363946	0.0121581
Down	CC	GO:1902911	protein kinase complex	0.00410721	0.0136261
Down	CC	GO:0038201	TOR complex	0.00432879	0.0142628
Down	CC	GO:0030667	secretory granule membrane	0.00460024	0.0150125
Down	CC	GO:0030904	retromer complex	0.00464169	0.0150125
Down	CC	GO:0030135	coated vesicle	0.00464992	0.0150125
Down	CC	GO:0072686	mitotic spindle	0.00473832	0.0151202
Down	CC	GO:0005852	eukaryotic translation initiation factor 3 complex	0.00474615	0.0151202
Down	CC	GO:0030663	COPI-coated vesicle membrane	0.00480349	0.0152022
Down	CC	GO:0044215	other organism	0.00583025	0.0180946
Down	CC	GO:0044216	other organism cell	0.00583025	0.0180946
Down	CC	GO:0044217	other organism part	0.00583025	0.0180946
Down	CC	GO:0042581	specific granule	0.00611178	0.0188467
Down	CC	GO:0030660	Golgi-associated vesicle membrane	0.0066018	0.020216
Down	CC	GO:0045335	phagocytic vesicle	0.00663989	0.020216
Down	CC	GO:0030681	multimeric ribonuclease P complex	0.00697314	0.0208351
Down	CC	GO:0034098	VCP-NPL4-UFD1 AAA ATPase complex	0.00697314	0.0208351
Down	CC	GO:0072546	ER membrane protein complex	0.00697314	0.0208351
Down	CC	GO:0097525	spliceosomal snRNP complex	0.0071227	0.0211506
Down	CC	GO:0005776	autophagosome	0.00738785	0.0218033
Down	CC	GO:0071782	endoplasmic reticulum tubular network	0.00749553	0.0219863
Down	CC	GO:0031985	Golgi cisterna	0.00761448	0.0221998
Down	CC	GO:0030126	COPI vesicle coat	0.00774104	0.0224328
Down	CC	GO:0055037	recycling endosome	0.00781787	0.0225198
Down	CC	GO:0080008	Cul4-RING E3 ubiquitin ligase complex	0.00799555	0.0228945
Down	CC	GO:0043296	apical junction complex	0.00864505	0.0246078
Down	CC	GO:0070461	SAGA-type complex	0.00903447	0.025565
Down	CC	GO:1902562	H4 histone acetyltransferase complex	0.00947956	0.0266677
Down	CC	GO:0030131	clathrin adaptor complex	0.010122	0.0283095
Down	CC	GO:0070160	tight junction	0.0101987	0.0283591
Down	CC	GO:0030133	transport vesicle	0.0104662	0.0289355
Down	CC	GO:0071005	U2-type precatalytic spliceosome	0.0110436	0.030185
Down	CC	GO:0071011	precatalytic spliceosome	0.0110436	0.030185
Down	CC	GO:0099524	postsynaptic cytosol	0.0121576	0.0327253
Down	CC	GO:0030662	coated vesicle membrane	0.012438	0.0327253
Down	CC	GO:0019774	proteasome core complex, beta-subunit complex	0.0127163	0.0327253
Down	CC	GO:0030008	TRAPP complex	0.0127163	0.0327253
Down	CC	GO:0042589	zymogen granule membrane	0.0127163	0.0327253
Down	CC	GO:0005911	cell-cell junction	0.0127646	0.0327253
Down	CC	GO:0000159	protein phosphatase type 2A complex	0.0127894	0.0327253
Down	CC	GO:0016282	eukaryotic 43S preinitiation complex	0.0127894	0.0327253
Down	CC	GO:0016581	NuRD complex	0.0127894	0.0327253
Down	CC	GO:0070069	cytochrome complex	0.0127894	0.0327253
Down	CC	GO:0090545	CHD-type complex	0.0127894	0.0327253
Down	CC	GO:0098799	outer mitochondrial membrane protein complex	0.0127894	0.0327253
Down	MF	GO:0140098	catalytic activity, acting on RNA	3.38571e-13	2.69432e-10
Down	MF	GO:0045296	cadherin binding	1.37274e-10	5.46204e-08
Down	MF	GO:0019787	ubiquitin-like protein transferase activity	3.78049e-09	1.00282e-06
Down	MF	GO:0043021	ribonucleoprotein complex binding	1.19016e-08	2.36779e-06
Down	MF	GO:0008135	translation factor activity, RNA binding	3.09524e-08	4.92631e-06
Down	MF	GO:0016747	transferase activity, transferring acyl groups other than amino-acyl groups	5.85009e-08	6.37304e-06
Down	MF	GO:0016746	transferase activity, transferring acyl groups	7.10932e-08	6.37304e-06
Down	MF	GO:0016874	ligase activity	7.19641e-08	6.37304e-06
Down	MF	GO:0009055	electron transfer activity	7.2076e-08	6.37304e-06
Down	MF	GO:0004842	ubiquitin-protein transferase activity	9.61945e-08	7.07108e-06
Down	MF	GO:0016887	ATPase activity	9.77417e-08	7.07108e-06
Down	MF	GO:0140101	catalytic activity, acting on a tRNA	1.43168e-07	9.49428e-06
Down	MF	GO:0050662	coenzyme binding	2.09545e-07	1.28272e-05
Down	MF	GO:0048037	cofactor binding	2.34333e-06	0.0001332
Down	MF	GO:0043022	ribosome binding	4.01754e-06	0.000213141
Down	MF	GO:0031625	ubiquitin protein ligase binding	6.158e-06	0.00030628
Down	MF	GO:0016651	oxidoreductase activity, acting on NAD(P)H	7.32157e-06	0.000342731
Down	MF	GO:0003743	translation initiation factor activity	9.15293e-06	0.000404656
Down	MF	GO:0016407	acetyltransferase activity	1.10333e-05	0.000462114
Down	MF	GO:0061733	peptide-lysine-N-acetyltransferase activity	1.57248e-05	0.000625682
Down	MF	GO:0032549	ribonucleoside binding	1.80625e-05	0.000684475
Down	MF	GO:0019783	ubiquitin-like protein-specific protease activity	1.95028e-05	0.000705458
Down	MF	GO:0004298	threonine-type endopeptidase activity	2.30897e-05	0.000765606
Down	MF	GO:0070003	threonine-type peptidase activity	2.30897e-05	0.000765606
Down	MF	GO:0004402	histone acetyltransferase activity	2.44068e-05	0.000776908
Down	MF	GO:0004540	ribonuclease activity	2.7284e-05	0.000835089
Down	MF	GO:0034212	peptide N-acetyltransferase activity	3.40042e-05	0.00100223
Down	MF	GO:0004722	protein serine/threonine phosphatase activity	3.6999e-05	0.00105155
Down	MF	GO:0044389	ubiquitin-like protein ligase binding	3.92732e-05	0.0010777
Down	MF	GO:0004843	thiol-dependent ubiquitin-specific protease activity	4.58412e-05	0.0012075
Down	MF	GO:0001882	nucleoside binding	4.70381e-05	0.0012075
Down	MF	GO:0036459	thiol-dependent ubiquitinyl hydrolase activity	5.39407e-05	0.00134142
Down	MF	GO:0101005	ubiquitinyl hydrolase activity	7.10413e-05	0.00171315
Down	MF	GO:0008080	N-acetyltransferase activity	7.62701e-05	0.00178514
Down	MF	GO:0042623	ATPase activity, coupled	8.53203e-05	0.00193991
Down	MF	GO:0032550	purine ribonucleoside binding	9.03156e-05	0.00199645
Down	MF	GO:0016903	oxidoreductase activity, acting on the aldehyde or oxo group of donors	9.28544e-05	0.0019971
Down	MF	GO:0016891	endoribonuclease activity, producing 5'-phosphomonoesters	0.000116503	0.00243978
Down	MF	GO:0016627	oxidoreductase activity, acting on the CH-CH group of donors	0.000124529	0.002541
Down	MF	GO:0001883	purine nucleoside binding	0.000132229	0.00258177
Down	MF	GO:0005525	GTP binding	0.000133016	0.00258177
Down	MF	GO:0050681	androgen receptor binding	0.000138026	0.00261522
Down	MF	GO:0016866	intramolecular transferase activity	0.000148356	0.00272543
Down	MF	GO:0050839	cell adhesion molecule binding	0.000150692	0.00272543
Down	MF	GO:0035258	steroid hormone receptor binding	0.000176693	0.00312468
Down	MF	GO:0140142	nucleocytoplasmic carrier activity	0.000180858	0.0031288
Down	MF	GO:0016829	lyase activity	0.000213458	0.0036142
Down	MF	GO:0004518	nuclease activity	0.000291126	0.00482656
Down	MF	GO:0002039	p53 binding	0.000315868	0.00512989
Down	MF	GO:0016893	endonuclease activity, active with either ribo- or deoxyribonucleic acids and producing 5'-phosphomonoesters	0.000354179	0.00563704
Down	MF	GO:0016655	oxidoreductase activity, acting on NAD(P)H, quinone or similar compound as acceptor	0.000387849	0.00605188
Down	MF	GO:0035257	nuclear hormone receptor binding	0.000413927	0.00633387
Down	MF	GO:0019001	guanyl nucleotide binding	0.000433635	0.00633387
Down	MF	GO:0032561	guanyl ribonucleotide binding	0.000433635	0.00633387
Down	MF	GO:0016614	oxidoreductase activity, acting on CH-OH group of donors	0.000437757	0.00633387
Down	MF	GO:0032182	ubiquitin-like protein binding	0.000487018	0.0068234
Down	MF	GO:0016879	ligase activity, forming carbon-nitrogen bonds	0.00048874	0.0068234
Down	MF	GO:0003954	NADH dehydrogenase activity	0.000517721	0.00682963
Down	MF	GO:0008137	NADH dehydrogenase (ubiquinone) activity	0.000517721	0.00682963
Down	MF	GO:0050136	NADH dehydrogenase (quinone) activity	0.000517721	0.00682963
Down	MF	GO:0008022	protein C-terminus binding	0.000523515	0.00682963
Down	MF	GO:0051287	NAD binding	0.000539038	0.00683144
Down	MF	GO:0016620	oxidoreductase activity, acting on the aldehyde or oxo group of donors, NAD or NADP as acceptor	0.000540822	0.00683144
Down	MF	GO:0000049	tRNA binding	0.00059278	0.00737075
Down	MF	GO:0016410	N-acyltransferase activity	0.000606508	0.00742543
Down	MF	GO:0016667	oxidoreductase activity, acting on a sulfur group of donors	0.000663341	0.00799818
Down	MF	GO:0051537	2 iron, 2 sulfur cluster binding	0.000675576	0.00802413
Down	MF	GO:0000287	magnesium ion binding	0.00072797	0.00851928
Down	MF	GO:0070628	proteasome binding	0.000758964	0.00871704
Down	MF	GO:0016616	oxidoreductase activity, acting on the CH-OH group of donors, NAD or NADP as acceptor	0.000766777	0.00871704
Down	MF	GO:0016790	thiolester hydrolase activity	0.000845348	0.00947491
Down	MF	GO:0061630	ubiquitin protein ligase activity	0.000888732	0.00982283
Down	MF	GO:0008026	ATP-dependent helicase activity	0.000999438	0.0107479
Down	MF	GO:0070035	purine NTP-dependent helicase activity	0.000999438	0.0107479
Down	MF	GO:0061608	nuclear import signal receptor activity	0.0010458	0.0109141
Down	MF	GO:1990381	ubiquitin-specific protease binding	0.0010458	0.0109141
Down	MF	GO:0016741	transferase activity, transferring one-carbon groups	0.00108279	0.0109141
Down	MF	GO:0003924	GTPase activity	0.00108399	0.0109141
Down	MF	GO:0036442	proton-exporting ATPase activity	0.00109718	0.0109141
Down	MF	GO:0046961	proton-transporting ATPase activity, rotational mechanism	0.00109718	0.0109141
Down	MF	GO:0015078	proton transmembrane transporter activity	0.00120285	0.0118175
Down	MF	GO:0004521	endoribonuclease activity	0.00124541	0.0119746
Down	MF	GO:0008234	cysteine-type peptidase activity	0.00126399	0.0119746
Down	MF	GO:0061659	ubiquitin-like protein ligase activity	0.00126399	0.0119746
Down	MF	GO:0004549	tRNA-specific ribonuclease activity	0.0016138	0.014933
Down	MF	GO:0042800	histone methyltransferase activity (H3-K4 specific)	0.0016138	0.014933
Down	MF	GO:0043130	ubiquitin binding	0.00176275	0.0161239
Down	MF	GO:0016791	phosphatase activity	0.00179227	0.0162076
Down	MF	GO:0003724	RNA helicase activity	0.00181821	0.0162574
Down	MF	GO:0019887	protein kinase regulator activity	0.00192004	0.0169772
Down	MF	GO:0016675	oxidoreductase activity, acting on a heme group of donors	0.00195094	0.0170609
Down	MF	GO:0008536	Ran GTPase binding	0.00207438	0.0179431
Down	MF	GO:0004004	ATP-dependent RNA helicase activity	0.00215828	0.0184681
Down	MF	GO:0005048	signal sequence binding	0.00218607	0.0185069
Down	MF	GO:0008173	RNA methyltransferase activity	0.00225727	0.0189086
Down	MF	GO:0004519	endonuclease activity	0.002398	0.0195614
Down	MF	GO:0051427	hormone receptor binding	0.00240554	0.0195614
Down	MF	GO:0008168	methyltransferase activity	0.00240896	0.0195614
Down	MF	GO:0004526	ribonuclease P activity	0.00247551	0.0198988
Down	MF	GO:0004812	aminoacyl-tRNA ligase activity	0.00257766	0.0203096
Down	MF	GO:0016875	ligase activity, forming carbon-oxygen bonds	0.00257766	0.0203096
Down	MF	GO:0051082	unfolded protein binding	0.00273858	0.021366
Down	MF	GO:0016831	carboxy-lyase activity	0.00281962	0.0217847
Down	MF	GO:0004386	helicase activity	0.00292022	0.022345
Down	MF	GO:0031491	nucleosome binding	0.00297904	0.022578
Down	MF	GO:0044769	ATPase activity, coupled to transmembrane movement of ions, rotational mechanism	0.00308171	0.0229196
Down	MF	GO:0070402	NADPH binding	0.00308171	0.0229196
Down	MF	GO:0004860	protein kinase inhibitor activity	0.00330899	0.024382
Down	MF	GO:0140104	molecular carrier activity	0.00358102	0.0261444
Down	MF	GO:0008276	protein methyltransferase activity	0.0038657	0.0279662
Down	MF	GO:0016408	C-acyltransferase activity	0.00487868	0.0349766
Down	MF	GO:0008375	acetylglucosaminyltransferase activity	0.00505574	0.0359223
Down	MF	GO:0008757	S-adenosylmethionine-dependent methyltransferase activity	0.00535651	0.0367863
Down	MF	GO:0004129	cytochrome-c oxidase activity	0.00540847	0.0367863
Down	MF	GO:0015002	heme-copper terminal oxidase activity	0.00540847	0.0367863
Down	MF	GO:0016676	oxidoreductase activity, acting on a heme group of donors, oxygen as acceptor	0.00540847	0.0367863
Down	MF	GO:0047617	acyl-CoA hydrolase activity	0.00540847	0.0367863
Down	MF	GO:0031593	polyubiquitin modification-dependent protein binding	0.00575662	0.0388225
Down	MF	GO:0019003	GDP binding	0.00603175	0.0403361
Down	MF	GO:0003729	mRNA binding	0.00609068	0.0403908

## Sheet: Table S3
Table S3. Upregulated global age-related DEGs in the first 2 Mb of chromosome ends
ENSEMBL ID	Gene name	Chromosome	Start	End	Distance to chromosome end (Mb)
ENSG00000187634.11	SAMD11	1	923928	944203	0.923927
ENSG00000186891.13	TNFRSF18	1	1203508	1206691	1.20351
ENSG00000186827.10	TNFRSF4	1	1211326	1214132	1.21132
ENSG00000162572.20	SCNN1D	1	1280436	1292029	1.28043
ENSG00000131584.18	ACAP3	1	1292376	1308018	1.29238
ENSG00000127054.20	INTS11	1	1311678	1324691	1.31168
ENSG00000162576.16	MXRA8	1	1352689	1361777	1.35269
ENSG00000221978.11	CCNL2	1	1386482	1399328	1.38648
ENSG00000160072.19	ATAD3B	1	1471769	1496202	1.47177
ENSG00000205090.8	TMEM240	1	1535174	1540453	1.53517
ENSG00000197530.12	MIB2	1	1615879	1630610	1.61588
ENSG00000189409.13	MMP23B	1	1632095	1635226	1.63209
ENSG00000169885.9	CALML6	1	1914827	1917294	1.91483
ENSG00000171163.15	ZNF692	1	248850006	248859085	0.097337
ENSG00000180902.17	D2HGDH	2	241734579	241768811	0.424718
ENSG00000188011.5	RTP5	2	241869600	241873823	0.319706
ENSG00000186001.12	LRCH3	3	197791226	197888436	0.407123
ENSG00000182899.14	RPL35A	3	197949987	197956610	0.338949
ENSG00000186777.11	ZNF732	4	270675	305321	0.270674
ENSG00000131127.13	ZNF141	4	337814	384864	0.337813
ENSG00000182903.15	ZNF721	4	435770	499156	0.435769
ENSG00000168993.14	CPLX1	4	784957	826198	0.784956
ENSG00000127419.16	TMEM175	4	932387	958656	0.932386
ENSG00000127415.12	IDUA	4	986997	1004506	0.986996
ENSG00000159674.11	SPON2	4	1166932	1208962	1.16693
ENSG00000185049.14	NELFA	4	1982714	2041903	1.98271
ENSG00000169045.17	HNRNPH1	5	179614178	179634784	1.90348
ENSG00000161010.14	MRNIP	5	179835133	179858887	1.67937
ENSG00000146090.15	RASGEF1C	5	180100791	180209153	1.32911
ENSG00000037280.15	FLT4	5	180601506	180649624	0.888635
ENSG00000146054.17	TRIM7	5	181193924	181205293	0.332966
ENSG00000183718.5	TRIM52	5	181254417	181261118	0.277141
ENSG00000188996.4	HUS1B	6	655939	656963	0.655938
ENSG00000186340.14	THBS2	6	169215780	169254044	1.55194
ENSG00000184465.15	WDR27	6	169457212	169702048	1.10393
ENSG00000184786.5	TCTE3	6	169740114	169751587	1.05439
ENSG00000198719.8	DLL1	6	170282206	170306565	0.499414
ENSG00000197461.13	PDGFA	7	497258	520296	0.497257
ENSG00000164828.17	SUN1	7	816615	874920	0.816614
ENSG00000164877.18	MICALL2	7	1434366	1459502	1.43436
ENSG00000106018.13	VIPR2	7	159030196	159144957	0.201016
ENSG00000104728.15	ARHGEF10	8	1823976	1958641	1.82397
ENSG00000176956.12	LY6H	8	143157914	143160711	1.97792
ENSG00000158106.13	RHPN1	8	143368887	143384220	1.75442
ENSG00000104518.10	GSDMD	8	143553207	143563062	1.57557
ENSG00000181085.14	MAPK15	8	143716259	143722458	1.41618
ENSG00000178685.13	PARP10	8	143977153	144012772	1.12586
ENSG00000179698.13	WDR97	8	144107726	144118315	1.02032
ENSG00000260428.2	SCX	8	144266560	144268481	0.870155
ENSG00000185122.10	HSF1	8	144291591	144314583	0.824053
ENSG00000261587.2	TMEM249	8	144353228	144354914	0.783722
ENSG00000198169.8	ZNF251	8	144720907	144755605	0.383031
ENSG00000196150.13	ZNF250	8	144876497	144902168	0.236468
ENSG00000165684.4	SNAPC4	9	136375577	136400168	1.99455
ENSG00000148384.12	INPP5E	9	136428619	136439823	1.95489
ENSG00000172889.15	EGFL7	9	136658856	136672678	1.72204
ENSG00000232434.2	C9orf172	9	136844415	136848801	1.54592
ENSG00000054148.17	PHPT1	9	136849091	136850942	1.54377
ENSG00000127191.17	TRAF2	9	136881912	136926607	1.46811
ENSG00000176919.11	C8G	9	136945246	136946974	1.44774
ENSG00000107317.12	PTGDS	9	136975092	136981742	1.41298
ENSG00000148362.10	C9orf142	9	136992418	136993976	1.40074
ENSG00000107281.9	NPDC1	9	137039470	137046203	1.34851
ENSG00000197355.10	UAP1L1	9	137077501	137084539	1.31018
ENSG00000176978.13	DPP7	9	137110542	137115177	1.27954
ENSG00000187609.15	EXD3	9	137306896	137423262	0.971455
ENSG00000148399.12	DPH7	9	137554904	137578935	0.815782
ENSG00000148826.8	NKX6-2	10	132783481	132786052	1.01137
ENSG00000142102.15	PGGHG	11	289138	296107	0.289137
ENSG00000182272.11	B4GALNT4	11	369804	382116	0.369803
ENSG00000185507.19	IRF7	11	612553	615999	0.612552
ENSG00000070031.3	SCT	11	626431	627143	0.62643
ENSG00000069696.6	DRD4	11	637293	640706	0.637292
ENSG00000177595.17	PIDD1	11	799191	809646	0.79919
ENSG00000205869.2	KRTAP5-1	11	1584342	1585283	1.58434
ENSG00000244242.1	IFITM10	11	1732410	1750591	1.73241
ENSG00000130592.15	LSP1	11	1852970	1892267	1.85297
ENSG00000283787.1	PRR33	11	1888577	1891772	1.88858
ENSG00000183715.13	OPCML	11	132414977	133532519	1.5541
ENSG00000166086.12	JAM3	11	134068925	134152001	0.934621
ENSG00000002016.17	RAD52	12	912077	990053	0.912076
ENSG00000061936.9	SFSWAP	12	131711089	131799737	1.47557
ENSG00000198598.6	MMP17	12	131828393	131851783	1.42353
ENSG00000204583.9	LRCOL1	12	132603150	132610397	0.664912
ENSG00000187848.12	P2RX2	12	132618780	132621998	0.653311
ENSG00000198040.10	ZNF84	12	133037292	133063304	0.212005
ENSG00000126226.21	PCID2	13	113177539	113208693	1.15563
ENSG00000184497.12	TMEM255B	13	113759240	113816995	0.547333
ENSG00000183087.14	GAS6	13	113820558	113864067	0.500261
ENSG00000185989.10	RASA3	13	113977783	114132611	0.231717
ENSG00000185024.16	BRF1	14	105209286	105315589	1.72813
ENSG00000182809.10	CRIP2	14	105472962	105480170	1.56355
ENSG00000213145.9	CRIP1	14	105486317	105488947	1.55477
ENSG00000007384.15	RHBDF1	16	58059	76355	0.058058
ENSG00000206177.6	HBM	16	165978	166768	0.165977
ENSG00000188536.12	HBA2	16	172847	173710	0.172846
ENSG00000206172.8	HBA1	16	176680	177522	0.176679
ENSG00000086506.2	HBQ1	16	180453	181181	0.180452
ENSG00000007392.16	LUC7L	16	188969	229463	0.188968
ENSG00000076344.15	RGS11	16	268301	275940	0.2683
ENSG00000242173.8	ARHGDIG	16	271882	283010	0.271881
ENSG00000185615.15	PDIA2	16	283152	287215	0.283151
ENSG00000103202.12	NME4	16	396725	400759	0.396724
ENSG00000161996.18	WDR90	16	649325	667833	0.649324
ENSG00000140983.13	RHOT2	16	668086	674174	0.668085
ENSG00000103269.13	RHBDL1	16	675666	678268	0.675665
ENSG00000162004.16	CCDC78	16	722602	726846	0.722601
ENSG00000103253.17	HAGHL	16	726936	735525	0.726935
ENSG00000127586.16	CHTF18	16	788046	800737	0.788045
ENSG00000005513.9	SOX8	16	981808	986979	0.981807
ENSG00000197599.12	CCDC154	16	1434383	1444556	1.43438
ENSG00000138834.12	MAPK8IP3	16	1706183	1770285	1.70618
ENSG00000103024.7	NME3	16	1770318	1771730	1.77032
ENSG00000158717.10	RNF166	16	88696495	88706421	1.63192
ENSG00000129910.7	CDH15	16	89171767	89195492	1.14285
ENSG00000167526.13	RPL13	16	89560657	89566828	0.771517
ENSG00000178773.14	CPNE7	16	89575768	89597246	0.741099
ENSG00000185324.21	CDK10	16	89680737	89696342	0.642003
ENSG00000258839.3	MC1R	16	89913628	89920977	0.417368
ENSG00000074660.15	SCARF1	17	1633858	1645747	1.63386
ENSG00000225663.7	MCRIP1	17	81822361	81833302	1.42414
ENSG00000173762.7	CD7	17	82314868	82317602	0.939839
ENSG00000176845.12	METRNL	17	83079691	83095119	0.162322
ENSG00000079134.11	THOC1	18	214630	268050	0.214629
ENSG00000141433.12	ADCYAP1	18	907681	912172	0.90768
ENSG00000099804.8	CDC34	19	531712	542092	0.531711
ENSG00000197540.7	GZMM	19	544034	549924	0.544033
ENSG00000185198.11	PRSS57	19	685546	695498	0.685545
ENSG00000172232.9	AZU1	19	825097	832018	0.825096
ENSG00000116032.5	GRIN3B	19	1000419	1009647	1.00042
ENSG00000130005.12	GAMT	19	1397026	1401570	1.39702
ENSG00000115268.9	RPS15	19	1438358	1440494	1.43836
ENSG00000197714.8	ZNF460	19	57280051	57293082	1.32453
ENSG00000188785.11	ZNF548	19	57389850	57402992	1.21462
ENSG00000180532.10	ZSCAN4	19	57668935	57679152	0.938464
ENSG00000176293.19	ZNF135	19	58059239	58086310	0.531306
ENSG00000099326.8	MZF1	19	58561932	58572577	0.045039
ENSG00000101282.8	RSPO4	20	958452	1002264	0.958451
ENSG00000125895.5	TMEM74B	20	1180561	1185415	1.18056
ENSG00000060491.16	OGFR	20	62804835	62814000	1.63017
ENSG00000101194.17	SLC17A9	20	62952647	62969585	1.47458
ENSG00000101198.14	NKAIN4	20	63240784	63272694	1.17147
ENSG00000101199.12	ARFGAP1	20	63272785	63289793	1.15437
ENSG00000101203.16	COL20A1	20	63293186	63334851	1.10932
ENSG00000125534.9	PPDPF	20	63520724	63522206	0.921961
ENSG00000197457.9	STMN3	20	63639705	63657682	0.786485
ENSG00000203896.9	LIME1	20	63736283	63739103	0.705064
ENSG00000125520.13	SLC2A4RG	20	63739861	63743505	0.700662
ENSG00000198276.15	UCKL1	20	63939829	63951126	0.493041
ENSG00000196421.8	LINC00176	20	64036175	64039962	0.404205
ENSG00000171703.16	TCEA2	20	64049836	64072347	0.37182
ENSG00000186866.16	POFUT2	21	45263928	45287898	1.42209
ENSG00000142156.14	COL6A1	21	45981737	46005050	0.704933
ENSG00000142173.14	COL6A2	21	46098097	46132849	0.577134
ENSG00000160282.13	FTCD	21	46136262	46155567	0.554416
ENSG00000160305.17	DIP2A	21	46458899	46569852	0.140131
ENSG00000100427.15	MLC1	22	50059391	50085902	0.732566
ENSG00000100429.17	HDAC10	22	50245183	50249859	0.568609
ENSG00000196576.14	PLXNB2	22	50274979	50307627	0.510841
ENSG00000205593.11	DENND6B	22	50309030	50327060	0.491408
ENSG00000100258.17	LMF2	22	50502949	50507691	0.310777
ENSG00000177989.13	ODF3B	22	50530409	50532580	0.285888
ENSG00000205560.12	CPT1B	22	50568861	50578455	0.240013
ENSG00000100288.19	CHKB	22	50578949	50601455	0.217013
ENSG00000079974.17	RABL2B	22	50767501	50783663	0.034805
ENSG00000167393.17	PPP2R3B	X	333963	386710	0.333962
ENSG00000185291.11	IL3RA	X	1336616	1382689	1.33662
ENSG00000197976.11	AKAP17A	X	1591593	1602514	1.59159
ENSG00000007350.16	TKTL1	X	154295671	154330350	1.71054
ENSG00000102119.10	EMD	X	154379197	154381523	1.65937
ENSG00000102125.15	TAZ	X	154411541	154421726	1.61917
ENSG00000203879.11	GDI1	X	154436913	154443467	1.59743
ENSG00000130827.6	PLXNA3	X	154458281	154477768	1.56313
ENSG00000155962.12	CLIC2	X	155276211	155334657	0.706238

## Sheet: Table S4
Table S4. Basic information of Hi-C data.
4DN Title	Experiment Type	Biosample	Enzyme	Treatments	Reference
4DNESC2DEQIJ	in situ Hi-C	HepG2	DpnII	-	Dekker et al., 2017
4DNESCMX7L58	in situ Hi-C	HeLa-S3	DpnII	-	Dekker et al., 2017
4DNES6V4HVDE	Dilution Hi-C	SK-N-DZ	HindIII	dimethyl-sulfoxide treatment (72h)	Dekker et al., 2017
4DNESC5J3EIX	Dilution Hi-C	SK-N-DZ	HindIII	-	Dekker et al., 2017
4DNESIG4ELE4	Dilution Hi-C	Caki2	HindIII	-	Dekker et al., 2017
4DNESFBT9P4O	Dilution Hi-C	RPMI-7951	HindIII	-	Dekker et al., 2017
4DNES7DFQZLI	Dilution Hi-C	NCI-H460	HindIII	-	Dekker et al., 2017
4DNES8ZUV5CQ	Dilution Hi-C	G401	HindIII	-	Dekker et al., 2017
4DNESYTIFTEE	Dilution Hi-C	SK-N-MC	HindIII	-	Dekker et al., 2017
4DNES98CI6GV	Dilution Hi-C	A549	HindIII	-	Dekker et al., 2017
4DNESRA7OFS4	Dilution Hi-C	astrocyte of the cerebellum	HindIII	-	Dekker et al., 2017
4DNESNHN919R	Dilution Hi-C	LNCaP clone FGC	HindIII	-	Dekker et al., 2017
4DNES21NPLZU	Dilution Hi-C	T47D	HindIII	-	Dekker et al., 2017
4DNEST9AVULS	Dilution Hi-C	SK-MEL-5	HindIII	-	Dekker et al., 2017
4DNES7YXSK37	Dilution Hi-C	brain microvascular endothelial cell	HindIII	-	Dekker et al., 2017
4DNESLPMUA38	Dilution Hi-C	DLD1	HindIII	-	Dekker et al., 2017
4DNESK3JJMG3	Dilution Hi-C	endometrial microvascular endothelial cells	HindIII	-	Dekker et al., 2017
4DNESU7SEN5K	Dilution Hi-C	brain pericyte	HindIII	-	Dekker et al., 2017
4DNESKJERU1C	Dilution Hi-C	ACHN	HindIII	-	Dekker et al., 2017
4DNES4ABKY9M	Dilution Hi-C	astrocyte of the spinal cord	HindIII	-	Dekker et al., 2017
4DNESQI27WR2	Dilution Hi-C	endothelial cell of hepatic sinusoid	HindIII	-	Dekker et al., 2017
4DNESYX5MMAP	Dilution Hi-C	SJCRH30	HindIII	-	Dekker et al., 2017
4DNESCCP4KTY	Dilution Hi-C	Panc1	HindIII	-	Dekker et al., 2017
4DNESHFBC56P	in situ Hi-C	HUVEC cell	MboI	-	Rao, et al., 2014
4DNESECNR4O8	in situ Hi-C	192627	MboI	-	Rao, et al., 2014
4DNESIE5R9HS	in situ Hi-C	CC-2551	MboI	-	Rao, et al., 2014
4DNES1ZEJNRU	in situ Hi-C	IMR-90	MboI	-	Rao, et al., 2014

## Sheet: Table S5
Table S5. Chromosome loops with one end locating at the 1Mb bin closest to chromosome ends.
Chromosome	Start of upstream	End of upstream	Start of downstream	End of downstream	Distance to chromosome end (proximal part)	Distance to chromosome end (distal part)	4DN Title
1	875000	900000	5650000	5675000	875000	5650000	4DNESCMX7L58
1	900000	905000	935000	940000	900000	935000	4DNESC2DEQIJ
1	925000	950000	3525000	3550000	925000	3525000	4DNESCMX7L58
1	248120000	248125000	248180000	248185000	771422	831422	4DNESCCP4KTY
1	248430000	248435000	248655000	248660000	296422	521422	4DNESC2DEQIJ
1	248430000	248435000	248655000	248660000	296422	521422	4DNESCMX7L58
1	248430000	248440000	248650000	248660000	296422	516422	4DNES21NPLZU
1	248430000	248440000	248650000	248660000	296422	516422	4DNES7DFQZLI
1	248430000	248440000	248650000	248660000	296422	516422	4DNES7YXSK37
1	248430000	248440000	248650000	248660000	296422	516422	4DNES8ZUV5CQ
1	248430000	248440000	248650000	248660000	296422	516422	4DNESCCP4KTY
1	248430000	248440000	248650000	248660000	296422	516422	4DNESFBT9P4O
1	248430000	248440000	248650000	248660000	296422	516422	4DNESLPMUA38
1	248430000	248440000	248650000	248660000	296422	516422	4DNESQI27WR2
1	248430000	248440000	248650000	248660000	296422	516422	4DNESRA7OFS4
1	248430000	248440000	248650000	248660000	296422	516422	4DNEST9AVULS
1	248430000	248440000	248650000	248660000	296422	516422	4DNESU7SEN5K
1	248430000	248440000	248650000	248660000	296422	516422	4DNESYTIFTEE
1	248435000	248440000	248650000	248655000	301422	516422	4DNESKJERU1C
1	248440000	248450000	248640000	248650000	306422	506422	4DNESK3JJMG3
1	248440000	248450000	248640000	248650000	306422	506422	4DNESNHN919R
1	248450000	248460000	248630000	248640000	316422	496422	4DNES21NPLZU
1	248450000	248460000	248630000	248640000	316422	496422	4DNES7DFQZLI
1	248450000	248460000	248630000	248640000	316422	496422	4DNES8ZUV5CQ
1	248450000	248460000	248630000	248640000	316422	496422	4DNES98CI6GV
1	248450000	248460000	248630000	248640000	316422	496422	4DNESFBT9P4O
1	248450000	248460000	248630000	248640000	316422	496422	4DNESQI27WR2
1	248450000	248460000	248630000	248640000	316422	496422	4DNESRA7OFS4
1	248450000	248460000	248630000	248640000	316422	496422	4DNESYTIFTEE
1	248455000	248460000	248630000	248635000	321422	496422	4DNESKJERU1C
1	248475000	248480000	248570000	248575000	381422	476422	4DNESNHN919R
1	248480000	248485000	248565000	248570000	386422	471422	4DNESCMX7L58
1	248620000	248630000	248680000	248690000	266422	326422	4DNESCMX7L58
1	248625000	248630000	248685000	248690000	266422	326422	4DNESC2DEQIJ
1	248695000	248700000	248805000	248810000	146422	256422	4DNESC2DEQIJ
1	248755000	248760000	248790000	248795000	161422	196422	4DNESC2DEQIJ
2	170000	175000	265000	270000	170000	265000	4DNESCMX7L58
2	175000	180000	285000	290000	175000	285000	4DNESC2DEQIJ
2	245000	250000	285000	290000	245000	285000	4DNESC2DEQIJ
2	290000	295000	635000	640000	290000	635000	4DNESC2DEQIJ
2	530000	535000	565000	570000	530000	565000	4DNESCMX7L58
2	530000	535000	635000	640000	530000	635000	4DNESC2DEQIJ
2	530000	535000	635000	640000	530000	635000	4DNESCMX7L58
2	565000	570000	630000	635000	565000	630000	4DNESCMX7L58
2	600000	605000	4970000	4975000	600000	4970000	4DNESCMX7L58
2	700000	725000	1125000	1150000	700000	1125000	4DNESC2DEQIJ
2	710000	720000	1130000	1140000	710000	1130000	4DNESCMX7L58
2	710000	720000	1540000	1550000	710000	1540000	4DNESCMX7L58
2	715000	720000	1540000	1545000	715000	1540000	4DNESC2DEQIJ
2	850000	855000	1540000	1545000	850000	1540000	4DNESC2DEQIJ
2	950000	960000	1540000	1550000	950000	1540000	4DNESCMX7L58
2	950000	975000	1525000	1550000	950000	1525000	4DNESC2DEQIJ
2	240550000	240575000	241200000	241225000	968529	1618529	4DNESC2DEQIJ
2	240845000	240850000	241210000	241215000	978529	1343529	4DNESCMX7L58
2	241075000	241100000	241200000	241225000	968529	1093529	4DNESC2DEQIJ
2	241315000	241320000	241350000	241355000	838529	873529	4DNESC2DEQIJ
2	241325000	241330000	241430000	241435000	758529	863529	4DNESQI27WR2
2	241415000	241420000	241480000	241485000	708529	773529	4DNESQI27WR2
2	241550000	241555000	241655000	241660000	533529	638529	4DNESC2DEQIJ
2	241660000	241670000	241720000	241730000	463529	523529	4DNESRA7OFS4
2	241660000	241670000	241870000	241880000	313529	523529	4DNESCMX7L58
2	241665000	241670000	241875000	241880000	313529	523529	4DNESC2DEQIJ
2	241735000	241740000	241875000	241880000	313529	453529	4DNESC2DEQIJ
2	241735000	241740000	241875000	241880000	313529	453529	4DNESCMX7L58
2	241770000	241775000	241805000	241810000	383529	418529	4DNESC2DEQIJ
3	410000	420000	620000	630000	410000	620000	4DNESCMX7L58
3	625000	650000	1050000	1075000	625000	1050000	4DNESCMX7L58
3	630000	640000	840000	850000	630000	840000	4DNESCMX7L58
3	835000	840000	1095000	1100000	835000	1095000	4DNES8ZUV5CQ
3	900000	925000	1975000	2000000	900000	1975000	4DNESCMX7L58
3	194925000	194930000	197445000	197450000	845559	3365559	4DNESCMX7L58
3	195625000	195650000	197650000	197675000	620559	2645559	4DNES7YXSK37
3	195625000	195650000	197650000	197675000	620559	2645559	4DNES8ZUV5CQ
3	195625000	195650000	197650000	197675000	620559	2645559	4DNESC2DEQIJ
3	195625000	195650000	197650000	197675000	620559	2645559	4DNESK3JJMG3
3	195625000	195650000	197650000	197675000	620559	2645559	4DNESLPMUA38
3	195625000	195650000	197650000	197675000	620559	2645559	4DNESQI27WR2
3	195625000	195650000	197650000	197675000	620559	2645559	4DNEST9AVULS
3	195625000	195650000	197650000	197675000	620559	2645559	4DNESU7SEN5K
3	195630000	195635000	197655000	197660000	635559	2660559	4DNESCMX7L58
3	195630000	195640000	197650000	197660000	635559	2655559	4DNESCCP4KTY
3	195630000	195640000	197650000	197660000	635559	2655559	4DNESIG4ELE4
3	195630000	195640000	197650000	197660000	635559	2655559	4DNESRA7OFS4
3	195655000	195660000	197625000	197630000	665559	2635559	4DNESCMX7L58
3	195850000	195860000	197620000	197630000	665559	2435559	4DNESCMX7L58
3	195940000	195945000	197640000	197645000	650559	2350559	4DNESC2DEQIJ
3	195950000	195960000	197650000	197660000	635559	2335559	4DNESFBT9P4O
3	195980000	195990000	197620000	197630000	665559	2305559	4DNESC2DEQIJ
3	196000000	196005000	197635000	197640000	655559	2290559	4DNESCMX7L58
3	196020000	196025000	198050000	198055000	240559	2270559	4DNESC2DEQIJ
3	196975000	197000000	197500000	197525000	770559	1295559	4DNESC2DEQIJ
3	197220000	197230000	197450000	197460000	835559	1065559	4DNESC2DEQIJ
3	197220000	197230000	197510000	197520000	775559	1065559	4DNESCMX7L58
3	197250000	197275000	197500000	197525000	770559	1020559	4DNESRA7OFS4
3	197275000	197300000	197450000	197475000	820559	995559	4DNESKJERU1C
3	197290000	197300000	197360000	197370000	925559	995559	4DNESC2DEQIJ
3	197295000	197300000	197500000	197505000	790559	995559	4DNESC2DEQIJ
3	197295000	197300000	197500000	197505000	790559	995559	4DNESCMX7L58
3	197575000	197580000	197610000	197615000	680559	715559	4DNESRA7OFS4
3	197590000	197600000	197670000	197680000	615559	695559	4DNESRA7OFS4
3	197595000	197600000	197670000	197675000	620559	695559	4DNES8ZUV5CQ
3	197595000	197600000	197670000	197675000	620559	695559	4DNESK3JJMG3
3	197595000	197600000	197670000	197675000	620559	695559	4DNESQI27WR2
3	197905000	197910000	197940000	197945000	350559	385559	4DNESC2DEQIJ
3	197905000	197910000	197940000	197945000	350559	385559	4DNESCMX7L58
4	210000	220000	330000	340000	210000	330000	4DNESK3JJMG3
4	600000	605000	670000	675000	600000	670000	4DNESCMX7L58
4	810000	820000	980000	990000	810000	980000	4DNESC2DEQIJ
4	930000	935000	985000	990000	930000	985000	4DNESC2DEQIJ
4	975000	980000	1540000	1545000	975000	1540000	4DNESC2DEQIJ
4	975000	980000	1540000	1545000	975000	1540000	4DNESCMX7L58
4	189430000	189440000	189790000	189800000	414555	774555	4DNESC2DEQIJ
4	189430000	189440000	189900000	189910000	304555	774555	4DNESC2DEQIJ
5	210000	220000	1590000	1600000	210000	1590000	4DNESQI27WR2
5	210000	220000	1590000	1600000	210000	1590000	4DNESRA7OFS4
5	215000	220000	1595000	1600000	215000	1595000	4DNEST9AVULS
5	240000	245000	1580000	1585000	240000	1580000	4DNESNHN919R
5	240000	245000	1580000	1585000	240000	1580000	4DNESRA7OFS4
5	240000	245000	1585000	1590000	240000	1585000	4DNESC2DEQIJ
5	240000	245000	1585000	1590000	240000	1585000	4DNESCMX7L58
5	240000	245000	1585000	1590000	240000	1585000	4DNESLPMUA38
5	240000	250000	1580000	1590000	240000	1580000	4DNES21NPLZU
5	240000	250000	1580000	1590000	240000	1580000	4DNES7DFQZLI
5	240000	250000	1580000	1590000	240000	1580000	4DNESYTIFTEE
5	250000	260000	1570000	1580000	250000	1570000	4DNESIG4ELE4
5	260000	265000	1565000	1570000	260000	1565000	4DNESC2DEQIJ
5	260000	265000	1565000	1570000	260000	1565000	4DNESCMX7L58
5	265000	270000	1635000	1640000	265000	1635000	4DNESC2DEQIJ
5	290000	295000	1610000	1615000	290000	1610000	4DNESC2DEQIJ
5	290000	300000	1490000	1500000	290000	1490000	4DNESCMX7L58
5	295000	300000	1605000	1610000	295000	1605000	4DNESCMX7L58
5	315000	320000	435000	440000	315000	435000	4DNESC2DEQIJ
5	315000	320000	435000	440000	315000	435000	4DNESCMX7L58
5	650000	675000	900000	925000	650000	900000	4DNESQI27WR2
5	670000	675000	900000	905000	670000	900000	4DNESCMX7L58
5	670000	680000	890000	900000	670000	890000	4DNESC2DEQIJ
5	675000	680000	770000	775000	675000	770000	4DNESCMX7L58
5	675000	700000	775000	800000	675000	775000	4DNES21NPLZU
5	675000	700000	775000	800000	675000	775000	4DNESC5J3EIX
5	675000	700000	775000	800000	675000	775000	4DNESCCP4KTY
5	675000	700000	775000	800000	675000	775000	4DNESNHN919R
5	680000	685000	775000	780000	680000	775000	4DNEST9AVULS
5	680000	690000	770000	780000	680000	770000	4DNESQI27WR2
5	685000	690000	775000	780000	685000	775000	4DNESC2DEQIJ
5	690000	700000	780000	790000	690000	780000	4DNESLPMUA38
5	690000	700000	780000	790000	690000	780000	4DNESU7SEN5K
5	700000	710000	790000	800000	700000	790000	4DNESK3JJMG3
5	700000	710000	790000	800000	700000	790000	4DNESQI27WR2
5	700000	710000	790000	800000	700000	790000	4DNESRA7OFS4
5	710000	715000	795000	800000	710000	795000	4DNESCMX7L58
5	710000	720000	790000	800000	710000	790000	4DNES4ABKY9M
5	710000	720000	790000	800000	710000	790000	4DNES6V4HVDE
5	710000	720000	790000	800000	710000	790000	4DNESIG4ELE4
5	710000	720000	790000	800000	710000	790000	4DNESLPMUA38
5	710000	720000	790000	800000	710000	790000	4DNESU7SEN5K
5	720000	725000	805000	810000	720000	805000	4DNESC2DEQIJ
5	720000	730000	800000	810000	720000	800000	4DNESQI27WR2
5	740000	750000	830000	840000	740000	830000	4DNESU7SEN5K
5	740000	750000	840000	850000	740000	840000	4DNESCMX7L58
5	745000	750000	835000	840000	745000	835000	4DNESC5J3EIX
5	745000	750000	840000	845000	745000	840000	4DNESC2DEQIJ
5	750000	760000	840000	850000	750000	840000	4DNES21NPLZU
5	750000	760000	840000	850000	750000	840000	4DNES6V4HVDE
5	750000	760000	840000	850000	750000	840000	4DNESIG4ELE4
5	750000	760000	840000	850000	750000	840000	4DNESLPMUA38
5	750000	760000	840000	850000	750000	840000	4DNESNHN919R
5	750000	760000	840000	850000	750000	840000	4DNESQI27WR2
5	750000	760000	840000	850000	750000	840000	4DNESRA7OFS4
5	750000	760000	840000	850000	750000	840000	4DNEST9AVULS
5	915000	920000	1160000	1165000	915000	1160000	4DNESCMX7L58
5	925000	950000	1150000	1175000	925000	1150000	4DNESRA7OFS4
5	176180000	176190000	180680000	180690000	848259	5348259	4DNESCMX7L58
5	176185000	176190000	180680000	180685000	853259	5348259	4DNESC2DEQIJ
5	180125000	180150000	180600000	180625000	913259	1388259	4DNESCMX7L58
5	180610000	180615000	180665000	180670000	868259	923259	4DNESC2DEQIJ
5	180780000	180790000	181150000	181160000	378259	748259	4DNESC2DEQIJ
5	180790000	180800000	181140000	181150000	388259	738259	4DNESCMX7L58
5	180870000	180875000	181155000	181160000	378259	663259	4DNESC2DEQIJ
5	180870000	180880000	181150000	181160000	378259	658259	4DNESCMX7L58
5	180890000	180900000	180940000	180950000	588259	638259	4DNESLPMUA38
5	180945000	180950000	181000000	181005000	533259	588259	4DNESCMX7L58
5	180945000	180950000	181005000	181010000	528259	588259	4DNESC2DEQIJ
5	181100000	181105000	181180000	181185000	353259	433259	4DNESCMX7L58
5	181185000	181190000	181220000	181225000	313259	348259	4DNESCMX7L58
5	181185000	181190000	181260000	181265000	273259	348259	4DNESCMX7L58
6	215000	220000	290000	295000	215000	290000	4DNESC2DEQIJ
6	575000	600000	875000	900000	575000	875000	4DNESCMX7L58
6	575000	600000	1375000	1400000	575000	1375000	4DNESRA7OFS4
6	580000	590000	770000	780000	580000	770000	4DNESC2DEQIJ
6	590000	595000	785000	790000	590000	785000	4DNESCMX7L58
6	590000	600000	1390000	1400000	590000	1390000	4DNESC2DEQIJ
6	590000	600000	1410000	1420000	590000	1410000	4DNESCMX7L58
6	725000	730000	1395000	1400000	725000	1395000	4DNESC2DEQIJ
6	795000	800000	1380000	1385000	795000	1380000	4DNESC2DEQIJ
6	795000	800000	1395000	1400000	795000	1395000	4DNESCMX7L58
6	910000	915000	1265000	1270000	910000	1265000	4DNESC2DEQIJ
6	910000	915000	1335000	1340000	910000	1335000	4DNESC2DEQIJ
6	910000	915000	1380000	1385000	910000	1380000	4DNESC2DEQIJ
6	910000	915000	1380000	1385000	910000	1380000	4DNESCMX7L58
6	910000	920000	1310000	1320000	910000	1310000	4DNESCMX7L58
6	169750000	169755000	170550000	170555000	250979	1050979	4DNESC2DEQIJ
6	169790000	169795000	169885000	169890000	915979	1010979	4DNESC2DEQIJ
6	169790000	169800000	170520000	170530000	275979	1005979	4DNESCMX7L58
6	169790000	169800000	170530000	170540000	265979	1005979	4DNESC2DEQIJ
6	169830000	169835000	170530000	170535000	270979	970979	4DNESC2DEQIJ
6	169830000	169840000	170500000	170510000	295979	965979	4DNESRA7OFS4
6	169950000	169960000	170510000	170520000	285979	845979	4DNESC2DEQIJ
7	245000	250000	6630000	6635000	245000	6630000	4DNESCMX7L58
7	320000	325000	730000	735000	320000	730000	4DNESC2DEQIJ
7	320000	325000	775000	780000	320000	775000	4DNESCMX7L58
7	320000	330000	630000	640000	320000	630000	4DNESC2DEQIJ
7	320000	330000	870000	880000	320000	870000	4DNESCMX7L58
7	330000	335000	420000	425000	330000	420000	4DNESC2DEQIJ
7	340000	345000	515000	520000	340000	515000	4DNESCMX7L58
7	510000	520000	5420000	5430000	510000	5420000	4DNESCMX7L58
7	530000	540000	870000	880000	530000	870000	4DNESCMX7L58
7	535000	540000	720000	725000	535000	720000	4DNESCMX7L58
7	605000	610000	650000	655000	605000	650000	4DNESQI27WR2
7	785000	790000	870000	875000	785000	870000	4DNESC2DEQIJ
7	785000	790000	870000	875000	785000	870000	4DNESCMX7L58
7	875000	880000	955000	960000	875000	955000	4DNESC2DEQIJ
7	910000	920000	1170000	1180000	910000	1170000	4DNESCMX7L58
7	990000	995000	1065000	1070000	990000	1065000	4DNESC2DEQIJ
7	990000	995000	1065000	1070000	990000	1065000	4DNESCMX7L58
7	990000	995000	1175000	1180000	990000	1175000	4DNESCMX7L58
7	990000	995000	1180000	1185000	990000	1180000	4DNESC2DEQIJ
7	157425000	157450000	158400000	158425000	920973	1895973	4DNESCMX7L58
7	158050000	158055000	158350000	158355000	990973	1290973	4DNESCMX7L58
7	158590000	158600000	158640000	158650000	695973	745973	4DNESC2DEQIJ
7	158690000	158700000	158970000	158980000	365973	645973	4DNESC2DEQIJ
7	158700000	158710000	158850000	158860000	485973	635973	4DNESC2DEQIJ
7	158880000	158885000	158975000	158980000	365973	460973	4DNESC2DEQIJ
7	158885000	158890000	159025000	159030000	315973	455973	4DNESCMX7L58
7	159020000	159025000	159105000	159110000	235973	320973	4DNESCMX7L58
7	159075000	159080000	159135000	159140000	205973	265973	4DNESQI27WR2
7	159115000	159120000	159170000	159175000	170973	225973	4DNESQI27WR2
8	270000	280000	940000	950000	270000	940000	4DNESC2DEQIJ
8	280000	290000	460000	470000	280000	460000	4DNESC2DEQIJ
8	470000	480000	590000	600000	470000	590000	4DNESC2DEQIJ
8	750000	755000	940000	945000	750000	940000	4DNESC2DEQIJ
8	865000	870000	920000	925000	865000	920000	4DNESQI27WR2
8	980000	990000	3190000	3200000	980000	3190000	4DNESC2DEQIJ
8	144125000	144130000	144240000	144245000	893636	1008636	4DNESC2DEQIJ
8	144125000	144150000	144225000	144250000	888636	988636	4DNESCMX7L58
8	144125000	144150000	144475000	144500000	638636	988636	4DNESCMX7L58
8	144280000	144285000	144320000	144325000	813636	853636	4DNESC2DEQIJ
8	144290000	144300000	144370000	144380000	758636	838636	4DNESCMX7L58
8	144370000	144375000	144405000	144410000	728636	763636	4DNESC2DEQIJ
8	144370000	144375000	144440000	144445000	693636	763636	4DNESC2DEQIJ
8	144470000	144475000	144515000	144520000	618636	663636	4DNESC2DEQIJ
8	144520000	144530000	144680000	144690000	448636	608636	4DNESCMX7L58
8	144520000	144530000	144790000	144800000	338636	608636	4DNESCMX7L58
8	144840000	144850000	144890000	144900000	238636	288636	4DNESK3JJMG3
8	144900000	144905000	144995000	145000000	138636	233636	4DNESC2DEQIJ
8	144940000	144945000	144975000	144980000	158636	193636	4DNESQI27WR2
8	144940000	144945000	144975000	144980000	158636	193636	4DNESRA7OFS4
9	345000	350000	805000	810000	345000	805000	4DNESCMX7L58
9	380000	390000	530000	540000	380000	530000	4DNESC2DEQIJ
9	385000	390000	610000	615000	385000	610000	4DNESCMX7L58
9	575000	600000	975000	1000000	575000	975000	4DNESC2DEQIJ
9	600000	625000	750000	775000	600000	750000	4DNESLPMUA38
9	610000	615000	720000	725000	610000	720000	4DNESC2DEQIJ
9	610000	615000	755000	760000	610000	755000	4DNESC2DEQIJ
9	610000	615000	755000	760000	610000	755000	4DNESCMX7L58
9	610000	615000	805000	810000	610000	805000	4DNESC2DEQIJ
9	610000	615000	805000	810000	610000	805000	4DNESCMX7L58
9	610000	615000	1005000	1010000	610000	1005000	4DNESCMX7L58
9	890000	895000	1000000	1005000	890000	1000000	4DNESC2DEQIJ
9	890000	895000	1005000	1010000	890000	1005000	4DNESCMX7L58
9	136785000	136790000	137510000	137515000	879717	1604717	4DNESC2DEQIJ
9	137120000	137125000	137525000	137530000	864717	1269717	4DNESCMX7L58
9	137280000	137290000	137520000	137530000	864717	1104717	4DNESC2DEQIJ
9	137290000	137295000	137445000	137450000	944717	1099717	4DNESCMX7L58
9	137290000	137295000	137525000	137530000	864717	1099717	4DNESCMX7L58
9	137300000	137325000	137400000	137425000	969717	1069717	4DNESC2DEQIJ
9	137670000	137680000	138110000	138120000	274717	714717	4DNESCMX7L58
10	500000	525000	775000	800000	500000	775000	4DNESCMX7L58
10	500000	525000	800000	825000	500000	800000	4DNESRA7OFS4
10	510000	520000	780000	790000	510000	780000	4DNESC2DEQIJ
10	750000	760000	810000	820000	750000	810000	4DNESRA7OFS4
10	930000	940000	980000	990000	930000	980000	4DNESC2DEQIJ
10	930000	940000	980000	990000	930000	980000	4DNESQI27WR2
10	132450000	132475000	132775000	132800000	997422	1322422	4DNESCMX7L58
10	132650000	132660000	132790000	132800000	997422	1137422	4DNESC2DEQIJ
10	132650000	132660000	132830000	132840000	957422	1137422	4DNESCMX7L58
10	132650000	132675000	132925000	132950000	847422	1122422	4DNESRA7OFS4
10	132940000	132945000	133120000	133125000	672422	852422	4DNESCMX7L58
10	132940000	132950000	133120000	133130000	667422	847422	4DNESC2DEQIJ
10	133160000	133165000	133235000	133240000	557422	632422	4DNESQI27WR2
10	133330000	133340000	133490000	133500000	297422	457422	4DNESCMX7L58
10	133420000	133425000	133565000	133570000	227422	372422	4DNESCMX7L58
10	133420000	133430000	133560000	133570000	227422	367422	4DNES8ZUV5CQ
10	133420000	133430000	133560000	133570000	227422	367422	4DNESCCP4KTY
10	133420000	133430000	133560000	133570000	227422	367422	4DNESIG4ELE4
10	133420000	133430000	133570000	133580000	217422	367422	4DNESC2DEQIJ
10	133420000	133430000	133570000	133580000	217422	367422	4DNESLPMUA38
10	133425000	133430000	133565000	133570000	227422	367422	4DNES7DFQZLI
10	133425000	133430000	133570000	133575000	222422	367422	4DNESU7SEN5K
11	300000	305000	445000	450000	300000	445000	4DNESCMX7L58
11	300000	310000	360000	370000	300000	360000	4DNESC2DEQIJ
11	310000	315000	355000	360000	310000	355000	4DNESCMX7L58
11	655000	660000	690000	695000	655000	690000	4DNESC2DEQIJ
11	655000	660000	725000	730000	655000	725000	4DNESC2DEQIJ
11	660000	665000	725000	730000	660000	725000	4DNESCMX7L58
11	870000	880000	1040000	1050000	870000	1040000	4DNESCMX7L58
11	870000	880000	1050000	1060000	870000	1050000	4DNESC2DEQIJ
11	900000	910000	1050000	1060000	900000	1050000	4DNESCMX7L58
11	960000	965000	8455000	8460000	960000	8455000	4DNESC2DEQIJ
11	960000	965000	8455000	8460000	960000	8455000	4DNESCMX7L58
11	133075000	133100000	134125000	134150000	936622	1986622	4DNESCMX7L58
11	133920000	133930000	134140000	134150000	936622	1156622	4DNESCMX7L58
11	133925000	133930000	134135000	134140000	946622	1156622	4DNESC2DEQIJ
11	134050000	134055000	134140000	134145000	941622	1031622	4DNESC2DEQIJ
11	134050000	134055000	134140000	134145000	941622	1031622	4DNESCMX7L58
11	134050000	134075000	134150000	134175000	911622	1011622	4DNES7YXSK37
11	134280000	134285000	134345000	134350000	736622	801622	4DNESC2DEQIJ
11	134280000	134285000	134345000	134350000	736622	801622	4DNESCMX7L58
11	134280000	134290000	134340000	134350000	736622	796622	4DNESU7SEN5K
11	134360000	134365000	134725000	134730000	356622	721622	4DNESC2DEQIJ
11	134360000	134370000	134570000	134580000	506622	716622	4DNESC2DEQIJ
12	440000	445000	535000	540000	440000	535000	4DNESRA7OFS4
12	440000	445000	540000	545000	440000	540000	4DNESCMX7L58
12	455000	460000	540000	545000	455000	540000	4DNESC2DEQIJ
12	550000	575000	900000	925000	550000	900000	4DNESCMX7L58
12	550000	575000	1075000	1100000	550000	1075000	4DNESC2DEQIJ
12	550000	575000	1575000	1600000	550000	1575000	4DNESC2DEQIJ
12	560000	570000	880000	890000	560000	880000	4DNESC2DEQIJ
12	560000	570000	1590000	1600000	560000	1590000	4DNESCMX7L58
12	570000	575000	750000	755000	570000	750000	4DNESC2DEQIJ
12	570000	575000	750000	755000	570000	750000	4DNESCMX7L58
12	570000	575000	810000	815000	570000	810000	4DNESCMX7L58
12	570000	575000	815000	820000	570000	815000	4DNESC2DEQIJ
12	570000	575000	945000	950000	570000	945000	4DNESC2DEQIJ
12	570000	575000	950000	955000	570000	950000	4DNESCMX7L58
12	570000	580000	1090000	1100000	570000	1090000	4DNESCMX7L58
12	575000	580000	645000	650000	575000	645000	4DNESCMX7L58
12	615000	620000	675000	680000	615000	675000	4DNESRA7OFS4
12	625000	630000	675000	680000	625000	675000	4DNESQI27WR2
12	640000	650000	810000	820000	640000	810000	4DNESCMX7L58
12	645000	650000	750000	755000	645000	750000	4DNESCMX7L58
12	750000	755000	810000	815000	750000	810000	4DNESCMX7L58
12	750000	755000	945000	950000	750000	945000	4DNESCMX7L58
12	810000	820000	1090000	1100000	810000	1090000	4DNESCMX7L58
12	810000	820000	1590000	1600000	810000	1590000	4DNESCMX7L58
12	925000	950000	1575000	1600000	925000	1575000	4DNESCMX7L58
12	960000	970000	1090000	1100000	960000	1090000	4DNESCMX7L58
12	132150000	132155000	132415000	132420000	855309	1120309	4DNESCMX7L58
12	132150000	132155000	132615000	132620000	655309	1120309	4DNESCMX7L58
12	132280000	132290000	132400000	132410000	865309	985309	4DNESCMX7L58
12	132400000	132405000	132435000	132440000	835309	870309	4DNESQI27WR2
12	132410000	132420000	132560000	132570000	705309	855309	4DNESC2DEQIJ
12	132415000	132420000	132520000	132525000	750309	855309	4DNESC2DEQIJ
12	132415000	132420000	132560000	132565000	710309	855309	4DNESCMX7L58
12	132415000	132420000	132605000	132610000	665309	855309	4DNESC2DEQIJ
12	132415000	132420000	132610000	132615000	660309	855309	4DNESCMX7L58
12	132940000	132950000	133050000	133060000	215309	325309	4DNESU7SEN5K
12	132985000	132990000	133035000	133040000	235309	285309	4DNESC2DEQIJ
13	112925000	112950000	113375000	113400000	964328	1414328	4DNESCMX7L58
13	112940000	112950000	113450000	113460000	904328	1414328	4DNESCMX7L58
13	113270000	113275000	113370000	113375000	989328	1089328	4DNESC2DEQIJ
13	113270000	113280000	113390000	113400000	964328	1084328	4DNESCMX7L58
13	113405000	113410000	113450000	113455000	909328	954328	4DNESC2DEQIJ
13	113460000	113465000	113560000	113565000	799328	899328	4DNESC2DEQIJ
13	113810000	113820000	113930000	113940000	424328	544328	4DNESCMX7L58
13	113815000	113820000	113900000	113905000	459328	544328	4DNESC2DEQIJ
13	114050000	114060000	114110000	114120000	244328	304328	4DNESQI27WR2
13	114050000	114060000	114120000	114130000	234328	304328	4DNES4ABKY9M
13	114060000	114070000	114130000	114140000	224328	294328	4DNESCMX7L58
13	114145000	114150000	114225000	114230000	134328	214328	4DNESC2DEQIJ
14	106025000	106050000	106125000	106150000	893718	993718	4DNESCMX7L58
14	106075000	106100000	106325000	106350000	693718	943718	4DNESCMX7L58
14	106075000	106100000	106325000	106350000	693718	943718	4DNESRA7OFS4
14	106075000	106100000	106325000	106350000	693718	943718	4DNESU7SEN5K
14	106255000	106260000	106800000	106805000	238718	783718	4DNESCMX7L58
14	106260000	106265000	106560000	106565000	478718	778718	4DNESCMX7L58
14	106265000	106270000	106670000	106675000	368718	773718	4DNESC2DEQIJ
14	106265000	106270000	106670000	106675000	368718	773718	4DNESCMX7L58
14	106270000	106275000	106775000	106780000	263718	768718	4DNESC2DEQIJ
14	106270000	106280000	106730000	106740000	303718	763718	4DNESK3JJMG3
14	106270000	106280000	106730000	106740000	303718	763718	4DNESU7SEN5K
14	106360000	106365000	106675000	106680000	363718	678718	4DNESC2DEQIJ
14	106405000	106410000	106670000	106675000	368718	633718	4DNES21NPLZU
14	106500000	106510000	106710000	106720000	323718	533718	4DNESU7SEN5K
14	106555000	106560000	106800000	106805000	238718	483718	4DNESC2DEQIJ
14	106555000	106560000	106800000	106805000	238718	483718	4DNESCMX7L58
14	106590000	106595000	106675000	106680000	363718	448718	4DNESC2DEQIJ
14	106590000	106595000	106675000	106680000	363718	448718	4DNESCMX7L58
14	106590000	106600000	106670000	106680000	363718	443718	4DNESU7SEN5K
14	106690000	106700000	106740000	106750000	293718	343718	4DNESLPMUA38
14	106695000	106700000	106740000	106745000	298718	343718	4DNESCMX7L58
14	106695000	106700000	106745000	106750000	293718	343718	4DNESK3JJMG3
14	106710000	106715000	106755000	106760000	283718	328718	4DNESCMX7L58
14	106710000	106715000	106760000	106765000	278718	328718	4DNESK3JJMG3
14	106710000	106720000	106760000	106770000	273718	323718	4DNESC2DEQIJ
14	106710000	106720000	106760000	106770000	273718	323718	4DNESU7SEN5K
14	106720000	106730000	106780000	106790000	253718	313718	4DNESC2DEQIJ
15	99790000	99800000	101760000	101770000	221189	2191189	4DNESLPMUA38
15	99790000	99800000	101760000	101770000	221189	2191189	4DNESU7SEN5K
15	99790000	99800000	101770000	101780000	211189	2191189	4DNES4ABKY9M
15	99790000	99800000	101770000	101780000	211189	2191189	4DNESK3JJMG3
15	99790000	99800000	101770000	101780000	211189	2191189	4DNESQI27WR2
15	99800000	99810000	101740000	101750000	241189	2181189	4DNESC2DEQIJ
15	99800000	99810000	101740000	101750000	241189	2181189	4DNESCMX7L58
15	99800000	99810000	101740000	101750000	241189	2181189	4DNESU7SEN5K
15	100440000	100450000	101070000	101080000	911189	1541189	4DNESC2DEQIJ
15	100440000	100450000	101070000	101080000	911189	1541189	4DNESIG4ELE4
15	100620000	100630000	101000000	101010000	981189	1361189	4DNESCMX7L58
15	100630000	100640000	101250000	101260000	731189	1351189	4DNESCMX7L58
15	100660000	100670000	101000000	101010000	981189	1321189	4DNESC2DEQIJ
15	100710000	100720000	101000000	101010000	981189	1271189	4DNESCMX7L58
15	100900000	100910000	101270000	101280000	711189	1081189	4DNESK3JJMG3
15	100910000	100920000	101000000	101010000	981189	1071189	4DNESCMX7L58
15	100915000	100920000	101005000	101010000	981189	1071189	4DNESC2DEQIJ
15	100920000	100930000	101250000	101260000	731189	1061189	4DNESC2DEQIJ
15	100920000	100930000	101250000	101260000	731189	1061189	4DNESCMX7L58
15	101010000	101020000	101250000	101260000	731189	971189	4DNESCMX7L58
15	101010000	101020000	101640000	101650000	341189	971189	4DNESCMX7L58
15	101015000	101020000	101065000	101070000	921189	971189	4DNESC2DEQIJ
15	101015000	101020000	101255000	101260000	731189	971189	4DNESC2DEQIJ
15	101075000	101100000	101225000	101250000	741189	891189	4DNESKJERU1C
15	101080000	101090000	101250000	101260000	731189	901189	4DNESCMX7L58
15	101090000	101095000	101125000	101130000	861189	896189	4DNESQI27WR2
15	101090000	101100000	101250000	101260000	731189	891189	4DNESC2DEQIJ
15	101090000	101100000	101250000	101260000	731189	891189	4DNESRA7OFS4
15	101190000	101195000	101245000	101250000	741189	796189	4DNESQI27WR2
15	101190000	101200000	101240000	101250000	741189	791189	4DNESCCP4KTY
15	101285000	101290000	101650000	101655000	336189	701189	4DNESC2DEQIJ
15	101290000	101300000	101640000	101650000	341189	691189	4DNESCMX7L58
15	101295000	101300000	101495000	101500000	491189	691189	4DNESC2DEQIJ
15	101430000	101440000	101640000	101650000	341189	551189	4DNESC2DEQIJ
15	101435000	101440000	101485000	101490000	501189	551189	4DNESC2DEQIJ
15	101500000	101505000	101535000	101540000	451189	486189	4DNESC2DEQIJ
15	101540000	101545000	101640000	101645000	346189	446189	4DNESC2DEQIJ
15	101540000	101550000	101640000	101650000	341189	441189	4DNESCMX7L58
16	105000	110000	175000	180000	105000	175000	4DNESCMX7L58
16	105000	110000	180000	185000	105000	180000	4DNESC2DEQIJ
16	270000	275000	360000	365000	270000	360000	4DNESC2DEQIJ
16	390000	400000	490000	500000	390000	490000	4DNESCMX7L58
16	395000	400000	495000	500000	395000	495000	4DNESC2DEQIJ
16	515000	520000	960000	965000	515000	960000	4DNESCMX7L58
16	530000	535000	565000	570000	530000	565000	4DNESCMX7L58
16	590000	595000	625000	630000	590000	625000	4DNESCMX7L58
16	675000	700000	9625000	9650000	675000	9625000	4DNESCMX7L58
16	710000	715000	785000	790000	710000	785000	4DNESC2DEQIJ
16	710000	715000	785000	790000	710000	785000	4DNESCMX7L58
16	710000	715000	1050000	1055000	710000	1050000	4DNESCMX7L58
16	710000	715000	1100000	1105000	710000	1100000	4DNESCMX7L58
16	745000	750000	785000	790000	745000	785000	4DNESC2DEQIJ
16	800000	825000	1050000	1075000	800000	1050000	4DNESCMX7L58
16	800000	825000	1200000	1225000	800000	1200000	4DNESC2DEQIJ
16	810000	815000	1050000	1055000	810000	1050000	4DNESC2DEQIJ
16	825000	850000	11425000	11450000	825000	11425000	4DNESCMX7L58
16	910000	920000	970000	980000	910000	970000	4DNESRA7OFS4
16	88810000	88820000	89560000	89570000	768345	1518345	4DNESCMX7L58
16	88995000	89000000	89400000	89405000	933345	1338345	4DNESC2DEQIJ
16	89225000	89250000	89650000	89675000	663345	1088345	4DNESCMX7L58
16	89240000	89250000	89490000	89500000	838345	1088345	4DNESCMX7L58
16	89325000	89350000	89500000	89525000	813345	988345	4DNESRA7OFS4
16	89330000	89340000	89500000	89510000	828345	998345	4DNESCMX7L58
16	89505000	89510000	89550000	89555000	783345	828345	4DNESQI27WR2
16	89700000	89705000	89790000	89795000	543345	633345	4DNESC2DEQIJ
16	89815000	89820000	89855000	89860000	478345	518345	4DNESC2DEQIJ
16	89815000	89820000	89870000	89875000	463345	518345	4DNESCMX7L58
17	340000	350000	7980000	7990000	340000	7980000	4DNESC2DEQIJ
17	600000	625000	4200000	4225000	600000	4200000	4DNESC2DEQIJ
17	625000	650000	6125000	6150000	625000	6125000	4DNESC2DEQIJ
17	625000	650000	6125000	6150000	625000	6125000	4DNESCMX7L58
17	690000	700000	6130000	6140000	690000	6130000	4DNESCMX7L58
17	710000	720000	990000	1000000	710000	990000	4DNESC2DEQIJ
17	710000	720000	990000	1000000	710000	990000	4DNESCMX7L58
17	735000	740000	4205000	4210000	735000	4205000	4DNESCMX7L58
17	775000	800000	975000	1000000	775000	975000	4DNESKJERU1C
17	775000	800000	975000	1000000	775000	975000	4DNESLPMUA38
17	780000	790000	980000	990000	780000	980000	4DNESCMX7L58
17	790000	800000	980000	990000	790000	980000	4DNESC2DEQIJ
17	810000	820000	6130000	6140000	810000	6130000	4DNESC2DEQIJ
17	815000	820000	4205000	4210000	815000	4205000	4DNESCMX7L58
17	840000	845000	4205000	4210000	840000	4205000	4DNESC2DEQIJ
17	840000	845000	4205000	4210000	840000	4205000	4DNESCMX7L58
17	870000	880000	970000	980000	870000	970000	4DNESQI27WR2
17	880000	885000	6135000	6140000	880000	6135000	4DNESC2DEQIJ
17	880000	885000	6135000	6140000	880000	6135000	4DNESCMX7L58
17	880000	890000	980000	990000	880000	980000	4DNESC2DEQIJ
17	950000	955000	4205000	4210000	950000	4205000	4DNESC2DEQIJ
17	950000	955000	4205000	4210000	950000	4205000	4DNESCMX7L58
17	81210000	81220000	82720000	82730000	527441	2037441	4DNESCMX7L58
17	81215000	81220000	82725000	82730000	527441	2037441	4DNESC2DEQIJ
17	82240000	82245000	82320000	82325000	932441	1012441	4DNESC2DEQIJ
17	82240000	82250000	82410000	82420000	837441	1007441	4DNESCMX7L58
17	82290000	82295000	82325000	82330000	927441	962441	4DNESC2DEQIJ
17	82350000	82355000	82410000	82415000	842441	902441	4DNESC2DEQIJ
17	82350000	82360000	82540000	82550000	707441	897441	4DNESC2DEQIJ
17	82350000	82360000	82550000	82560000	697441	897441	4DNESCMX7L58
17	82350000	82360000	82760000	82770000	487441	897441	4DNESCMX7L58
17	82520000	82525000	82565000	82570000	687441	732441	4DNESC2DEQIJ
17	82650000	82655000	82695000	82700000	557441	602441	4DNESC2DEQIJ
17	82650000	82675000	82750000	82775000	482441	582441	4DNESCMX7L58
17	82665000	82670000	82775000	82780000	477441	587441	4DNESC2DEQIJ
17	82715000	82720000	82750000	82755000	502441	537441	4DNESC2DEQIJ
17	82780000	82785000	82925000	82930000	327441	472441	4DNESC2DEQIJ
18	290000	295000	615000	620000	290000	615000	4DNESC2DEQIJ
18	600000	625000	825000	850000	600000	825000	4DNESLPMUA38
18	620000	630000	830000	840000	620000	830000	4DNESC2DEQIJ
18	620000	630000	830000	840000	620000	830000	4DNESRA7OFS4
18	725000	750000	825000	850000	725000	825000	4DNESCMX7L58
18	725000	750000	825000	850000	725000	825000	4DNEST9AVULS
18	730000	740000	830000	840000	730000	830000	4DNESRA7OFS4
18	735000	740000	830000	835000	735000	830000	4DNESQI27WR2
18	740000	745000	830000	835000	740000	830000	4DNESC2DEQIJ
18	850000	875000	1475000	1500000	850000	1475000	4DNESCMX7L58
18	850000	875000	1500000	1525000	850000	1500000	4DNESC2DEQIJ
18	850000	875000	1650000	1675000	850000	1650000	4DNESC2DEQIJ
18	850000	875000	2075000	2100000	850000	2075000	4DNESC2DEQIJ
18	850000	875000	2100000	2125000	850000	2100000	4DNESCMX7L58
18	850000	875000	2200000	2225000	850000	2200000	4DNESCMX7L58
18	850000	875000	2550000	2575000	850000	2550000	4DNESC2DEQIJ
18	850000	875000	2550000	2575000	850000	2550000	4DNESCMX7L58
18	865000	870000	955000	960000	865000	955000	4DNESC2DEQIJ
18	79375000	79380000	79640000	79645000	728285	993285	4DNESC2DEQIJ
18	79380000	79385000	79530000	79535000	838285	988285	4DNESC2DEQIJ
18	79930000	79935000	80105000	80110000	263285	438285	4DNESC2DEQIJ
18	79930000	79940000	80130000	80140000	233285	433285	4DNESC2DEQIJ
18	80035000	80040000	80100000	80105000	268285	333285	4DNESC2DEQIJ
19	380000	390000	480000	490000	380000	480000	4DNESC2DEQIJ
19	540000	550000	620000	630000	540000	620000	4DNESC2DEQIJ
19	585000	590000	630000	635000	585000	630000	4DNESCMX7L58
19	585000	590000	735000	740000	585000	735000	4DNESCMX7L58
19	605000	610000	2955000	2960000	605000	2955000	4DNESCMX7L58
19	665000	670000	730000	735000	665000	730000	4DNESC2DEQIJ
19	665000	670000	730000	735000	665000	730000	4DNESCMX7L58
19	725000	750000	5175000	5200000	725000	5175000	4DNESCMX7L58
19	725000	750000	9850000	9875000	725000	9850000	4DNESCMX7L58
19	730000	735000	1525000	1530000	730000	1525000	4DNESC2DEQIJ
19	730000	735000	2315000	2320000	730000	2315000	4DNESCMX7L58
19	730000	735000	2540000	2545000	730000	2540000	4DNESC2DEQIJ
19	730000	735000	2540000	2545000	730000	2540000	4DNESCMX7L58
19	730000	735000	4130000	4135000	730000	4130000	4DNESCMX7L58
19	730000	735000	4965000	4970000	730000	4965000	4DNESCMX7L58
19	730000	735000	5760000	5765000	730000	5760000	4DNESC2DEQIJ
19	730000	735000	6500000	6505000	730000	6500000	4DNESC2DEQIJ
19	730000	735000	6875000	6880000	730000	6875000	4DNESC2DEQIJ
19	730000	735000	6875000	6880000	730000	6875000	4DNESCMX7L58
19	730000	735000	7880000	7885000	730000	7880000	4DNESC2DEQIJ
19	730000	735000	8400000	8405000	730000	8400000	4DNESC2DEQIJ
19	730000	735000	8400000	8405000	730000	8400000	4DNESCMX7L58
19	730000	735000	8510000	8515000	730000	8510000	4DNESC2DEQIJ
19	730000	735000	8510000	8515000	730000	8510000	4DNESCMX7L58
19	730000	740000	4130000	4140000	730000	4130000	4DNESC2DEQIJ
19	730000	740000	4780000	4790000	730000	4780000	4DNESC2DEQIJ
19	730000	740000	4780000	4790000	730000	4780000	4DNESCMX7L58
19	730000	740000	5980000	5990000	730000	5980000	4DNESC2DEQIJ
19	730000	740000	7880000	7890000	730000	7880000	4DNESCMX7L58
19	765000	770000	860000	865000	765000	860000	4DNESCMX7L58
19	765000	770000	980000	985000	765000	980000	4DNESCMX7L58
19	770000	775000	805000	810000	770000	805000	4DNESC2DEQIJ
19	770000	775000	980000	985000	770000	980000	4DNESC2DEQIJ
19	825000	830000	2955000	2960000	825000	2955000	4DNESC2DEQIJ
19	825000	830000	2955000	2960000	825000	2955000	4DNESCMX7L58
19	855000	860000	910000	915000	855000	910000	4DNESC2DEQIJ
19	860000	865000	980000	985000	860000	980000	4DNESC2DEQIJ
19	920000	925000	980000	985000	920000	980000	4DNESC2DEQIJ
19	920000	925000	980000	985000	920000	980000	4DNESCMX7L58
19	925000	930000	960000	965000	925000	960000	4DNESC2DEQIJ
19	54615000	54620000	58295000	58300000	317616	3997616	4DNESCMX7L58
19	57390000	57400000	58150000	58160000	457616	1217616	4DNESC2DEQIJ
19	57570000	57580000	58150000	58160000	457616	1037616	4DNESC2DEQIJ
19	57610000	57620000	57670000	57680000	937616	997616	4DNESCCP4KTY
19	57735000	57740000	58155000	58160000	457616	877616	4DNESC2DEQIJ
19	57740000	57750000	57910000	57920000	697616	867616	4DNESC2DEQIJ
19	57910000	57920000	58150000	58160000	457616	697616	4DNESC2DEQIJ
19	57980000	57990000	58070000	58080000	537616	627616	4DNESRA7OFS4
19	58180000	58185000	58305000	58310000	307616	432616	4DNESC2DEQIJ
19	58220000	58230000	58400000	58410000	207616	387616	4DNESCMX7L58
19	58325000	58330000	58370000	58375000	242616	287616	4DNESC2DEQIJ
20	260000	265000	330000	335000	260000	330000	4DNESQI27WR2
20	350000	355000	430000	435000	350000	430000	4DNESC2DEQIJ
20	350000	355000	430000	435000	350000	430000	4DNESCMX7L58
20	350000	355000	475000	480000	350000	475000	4DNESC2DEQIJ
20	350000	355000	475000	480000	350000	475000	4DNESCMX7L58
20	350000	360000	650000	660000	350000	650000	4DNESC2DEQIJ
20	350000	360000	730000	740000	350000	730000	4DNESC2DEQIJ
20	350000	360000	760000	770000	350000	760000	4DNESCMX7L58
20	560000	565000	645000	650000	560000	645000	4DNESC2DEQIJ
20	560000	565000	645000	650000	560000	645000	4DNESCMX7L58
20	560000	565000	735000	740000	560000	735000	4DNESC2DEQIJ
20	560000	565000	735000	740000	560000	735000	4DNESCMX7L58
20	810000	820000	1110000	1120000	810000	1110000	4DNESCMX7L58
20	810000	820000	1180000	1190000	810000	1180000	4DNESC2DEQIJ
20	815000	820000	955000	960000	815000	955000	4DNESC2DEQIJ
20	815000	820000	955000	960000	815000	955000	4DNESCMX7L58
20	815000	820000	1105000	1110000	815000	1105000	4DNESC2DEQIJ
20	815000	820000	1210000	1215000	815000	1210000	4DNESC2DEQIJ
20	815000	820000	1210000	1215000	815000	1210000	4DNESCMX7L58
20	840000	845000	890000	895000	840000	890000	4DNESQI27WR2
20	910000	915000	945000	950000	910000	945000	4DNESQI27WR2
20	955000	960000	1185000	1190000	955000	1185000	4DNESC2DEQIJ
20	980000	990000	1200000	1210000	980000	1200000	4DNESCMX7L58
20	57000000	57005000	63750000	63755000	689167	7439167	4DNESC2DEQIJ
20	57000000	57005000	63750000	63755000	689167	7439167	4DNESCMX7L58
20	63440000	63445000	63530000	63535000	909167	999167	4DNESCMX7L58
20	63530000	63540000	63970000	63980000	464167	904167	4DNESC2DEQIJ
20	63530000	63540000	64060000	64070000	374167	904167	4DNESCMX7L58
20	63535000	63540000	63575000	63580000	864167	904167	4DNESC2DEQIJ
20	63535000	63540000	63625000	63630000	814167	904167	4DNESC2DEQIJ
20	63535000	63540000	63685000	63690000	754167	904167	4DNESCMX7L58
20	63535000	63540000	63950000	63955000	489167	904167	4DNESCMX7L58
20	63705000	63710000	63740000	63745000	699167	734167	4DNESC2DEQIJ
20	63705000	63710000	63780000	63785000	659167	734167	4DNESC2DEQIJ
20	63705000	63710000	63855000	63860000	584167	734167	4DNESC2DEQIJ
20	63705000	63710000	63950000	63955000	489167	734167	4DNESCMX7L58
20	63785000	63790000	63855000	63860000	584167	654167	4DNESCMX7L58
20	63980000	63985000	64020000	64025000	419167	459167	4DNESC2DEQIJ
20	64080000	64085000	64115000	64120000	324167	359167	4DNESC2DEQIJ
21	45275000	45300000	45800000	45825000	884983	1409983	4DNESCMX7L58
21	45480000	45490000	45820000	45830000	879983	1219983	4DNESCMX7L58
21	45550000	45555000	45820000	45825000	884983	1154983	4DNESCMX7L58
21	45555000	45560000	45820000	45825000	884983	1149983	4DNESC2DEQIJ
21	45970000	45975000	46120000	46125000	584983	734983	4DNESC2DEQIJ
21	45970000	45975000	46225000	46230000	479983	734983	4DNESC2DEQIJ
21	45970000	45980000	46320000	46330000	379983	729983	4DNESC2DEQIJ
21	46000000	46005000	46060000	46065000	644983	704983	4DNESQI27WR2
22	49760000	49770000	50030000	50040000	778468	1048468	4DNESCMX7L58
22	49760000	49770000	50200000	50210000	608468	1048468	4DNESCMX7L58
22	49765000	49770000	49920000	49925000	893468	1048468	4DNESC2DEQIJ
22	49765000	49770000	50030000	50035000	783468	1048468	4DNESC2DEQIJ
22	49775000	49780000	49920000	49925000	893468	1038468	4DNESCMX7L58
22	49775000	49800000	49900000	49925000	893468	1018468	4DNESQI27WR2
22	49920000	49930000	50200000	50210000	608468	888468	4DNESCMX7L58
22	49930000	49935000	49965000	49970000	848468	883468	4DNESC2DEQIJ
22	49930000	49935000	49965000	49970000	848468	883468	4DNESCMX7L58
22	49930000	49935000	49990000	49995000	823468	883468	4DNESC2DEQIJ
22	49930000	49935000	50030000	50035000	783468	883468	4DNESC2DEQIJ
22	49930000	49935000	50030000	50035000	783468	883468	4DNESCMX7L58
22	49950000	49975000	50300000	50325000	493468	843468	4DNESC2DEQIJ
22	49990000	49995000	50025000	50030000	788468	823468	4DNESCMX7L58
22	50145000	50150000	50205000	50210000	608468	668468	4DNESC2DEQIJ
22	50270000	50275000	50325000	50330000	488468	543468	4DNESCMX7L58
22	50275000	50280000	50325000	50330000	488468	538468	4DNESC2DEQIJ
22	50530000	50535000	50565000	50570000	248468	283468	4DNESC2DEQIJ
22	50530000	50535000	50615000	50620000	198468	283468	4DNESCMX7L58
22	50580000	50585000	50615000	50620000	198468	233468	4DNESC2DEQIJ
22	50580000	50585000	50695000	50700000	118468	233468	4DNESC2DEQIJ
22	50625000	50630000	50695000	50700000	118468	188468	4DNESC2DEQIJ
22	50630000	50635000	50695000	50700000	118468	183468	4DNESCMX7L58
X	310000	315000	1855000	1860000	310000	1855000	4DNESCMX7L58
X	425000	430000	1120000	1125000	425000	1120000	4DNESC2DEQIJ
X	430000	435000	480000	485000	430000	480000	4DNESRA7OFS4
X	710000	715000	1245000	1250000	710000	1245000	4DNESC2DEQIJ
X	710000	715000	1245000	1250000	710000	1245000	4DNESCMX7L58
X	810000	815000	7795000	7800000	810000	7795000	4DNESC2DEQIJ
X	810000	815000	7795000	7800000	810000	7795000	4DNESCMX7L58
X	154980000	154985000	155055000	155060000	980895	1055895	4DNESC2DEQIJ
X	154980000	154985000	155135000	155140000	900895	1055895	4DNESC2DEQIJ
X	154985000	154990000	155055000	155060000	980895	1050895	4DNESCMX7L58
X	155025000	155030000	155070000	155075000	965895	1010895	4DNESCMX7L58
X	155090000	155100000	155820000	155830000	210895	940895	4DNESC2DEQIJ
1	248430000	248435000	248655000	248660000	296423	521423	4DNES1ZEJNRU
1	248430000	248435000	248655000	248660000	296423	521423	4DNESECNR4O8
1	248430000	248440000	248650000	248660000	296423	516423	4DNESHFBC56P
1	248440000	248445000	248650000	248655000	301423	511423	4DNESIE5R9HS
2	240850000	240860000	241210000	241220000	973530	1333530	4DNES1ZEJNRU
2	240850000	240875000	241225000	241250000	943530	1318530	4DNESIE5R9HS
2	240850000	240875000	241650000	241675000	518530	1318530	4DNES1ZEJNRU
2	241265000	241270000	241350000	241355000	838530	923530	4DNES1ZEJNRU
2	241350000	241360000	241640000	241650000	543530	833530	4DNES1ZEJNRU
2	241660000	241670000	241870000	241880000	313530	523530	4DNES1ZEJNRU
3	625000	650000	825000	850000	625000	825000	4DNESECNR4O8
3	625000	650000	850000	875000	625000	850000	4DNESIE5R9HS
3	195625000	195650000	197625000	197650000	645560	2645560	4DNESECNR4O8
3	195625000	195650000	197625000	197650000	645560	2645560	4DNESHFBC56P
3	195625000	195650000	197625000	197650000	645560	2645560	4DNESIE5R9HS
3	195645000	195650000	197640000	197645000	650560	2645560	4DNES1ZEJNRU
3	195725000	195750000	197625000	197650000	645560	2545560	4DNES1ZEJNRU
3	195825000	195850000	197625000	197650000	645560	2445560	4DNES1ZEJNRU
3	195925000	195950000	197625000	197650000	645560	2345560	4DNESECNR4O8
3	195925000	195950000	197625000	197650000	645560	2345560	4DNESIE5R9HS
3	195940000	195945000	197640000	197645000	650560	2350560	4DNES1ZEJNRU
3	195940000	195950000	197640000	197650000	645560	2345560	4DNESHFBC56P
3	195975000	196000000	197600000	197625000	670560	2295560	4DNESECNR4O8
3	195975000	196000000	197600000	197625000	670560	2295560	4DNESIE5R9HS
3	195980000	195985000	197620000	197625000	670560	2310560	4DNES1ZEJNRU
3	196975000	197000000	197500000	197525000	770560	1295560	4DNESIE5R9HS
3	197225000	197250000	197500000	197525000	770560	1045560	4DNESHFBC56P
3	197250000	197275000	197500000	197525000	770560	1020560	4DNESIE5R9HS
3	197255000	197260000	197510000	197515000	780560	1035560	4DNES1ZEJNRU
3	197275000	197300000	197500000	197525000	770560	995560	4DNESECNR4O8
3	197590000	197600000	197670000	197680000	615560	695560	4DNES1ZEJNRU
3	197905000	197910000	197945000	197950000	345560	385560	4DNES1ZEJNRU
4	775000	800000	975000	1000000	775000	975000	4DNESIE5R9HS
4	189310000	189320000	189390000	189400000	814556	894556	4DNES1ZEJNRU
5	310000	315000	435000	440000	310000	435000	4DNES1ZEJNRU
5	660000	670000	880000	890000	660000	880000	4DNESIE5R9HS
5	670000	675000	900000	905000	670000	900000	4DNES1ZEJNRU
5	680000	685000	775000	780000	680000	775000	4DNESECNR4O8
5	680000	690000	770000	780000	680000	770000	4DNESHFBC56P
5	685000	690000	775000	780000	685000	775000	4DNES1ZEJNRU
5	690000	695000	780000	785000	690000	780000	4DNESIE5R9HS
5	710000	715000	795000	800000	710000	795000	4DNES1ZEJNRU
5	710000	715000	795000	800000	710000	795000	4DNESECNR4O8
5	710000	715000	795000	800000	710000	795000	4DNESIE5R9HS
5	725000	730000	810000	815000	725000	810000	4DNES1ZEJNRU
5	725000	730000	810000	815000	725000	810000	4DNESIE5R9HS
5	735000	740000	830000	835000	735000	830000	4DNES1ZEJNRU
5	740000	745000	835000	840000	740000	835000	4DNESECNR4O8
5	740000	750000	830000	840000	740000	830000	4DNESHFBC56P
5	745000	750000	840000	845000	745000	840000	4DNESIE5R9HS
5	179800000	179825000	180800000	180825000	713260	1713260	4DNES1ZEJNRU
5	180290000	180300000	180600000	180610000	928260	1238260	4DNES1ZEJNRU
5	180780000	180785000	181150000	181155000	383260	753260	4DNES1ZEJNRU
5	180790000	180800000	181240000	181250000	288260	738260	4DNES1ZEJNRU
5	180800000	180810000	180860000	180870000	668260	728260	4DNESIE5R9HS
5	180860000	180870000	181160000	181170000	368260	668260	4DNES1ZEJNRU
5	180940000	180945000	181005000	181010000	528260	593260	4DNESECNR4O8
5	180945000	180950000	181000000	181005000	533260	588260	4DNES1ZEJNRU
5	181100000	181105000	181180000	181185000	353260	433260	4DNES1ZEJNRU
5	181100000	181110000	181170000	181180000	358260	428260	4DNESECNR4O8
5	181185000	181190000	181255000	181260000	278260	348260	4DNES1ZEJNRU
6	590000	600000	790000	800000	590000	790000	4DNES1ZEJNRU
6	168880000	168890000	170510000	170520000	285980	1915980	4DNES1ZEJNRU
6	169790000	169800000	170300000	170310000	495980	1005980	4DNES1ZEJNRU
6	169790000	169800000	170510000	170520000	285980	1005980	4DNESIE5R9HS
6	169825000	169850000	170275000	170300000	505980	955980	4DNESECNR4O8
6	169825000	169850000	170275000	170300000	505980	955980	4DNESIE5R9HS
6	169830000	169835000	170515000	170520000	285980	970980	4DNES1ZEJNRU
6	169950000	169960000	170510000	170520000	285980	845980	4DNESIE5R9HS
6	170290000	170300000	170510000	170520000	285980	505980	4DNESIE5R9HS
7	320000	325000	775000	780000	320000	775000	4DNESIE5R9HS
7	330000	340000	510000	520000	330000	510000	4DNESIE5R9HS
7	510000	520000	770000	780000	510000	770000	4DNESIE5R9HS
7	790000	795000	865000	870000	790000	865000	4DNESIE5R9HS
7	158690000	158700000	158970000	158980000	365974	645974	4DNESIE5R9HS
8	470000	480000	530000	540000	470000	530000	4DNESIE5R9HS
8	540000	550000	680000	690000	540000	680000	4DNES1ZEJNRU
8	144125000	144150000	144225000	144250000	888637	988637	4DNES1ZEJNRU
8	144130000	144140000	144220000	144230000	908637	998637	4DNESIE5R9HS
8	144470000	144480000	144520000	144530000	608637	658637	4DNESIE5R9HS
9	600000	625000	750000	775000	600000	750000	4DNESECNR4O8
9	600000	625000	750000	775000	600000	750000	4DNESHFBC56P
9	610000	615000	705000	710000	610000	705000	4DNESIE5R9HS
9	610000	615000	765000	770000	610000	765000	4DNES1ZEJNRU
9	610000	615000	805000	810000	610000	805000	4DNES1ZEJNRU
9	137275000	137300000	137400000	137425000	969718	1094718	4DNESECNR4O8
9	137275000	137300000	137525000	137550000	844718	1094718	4DNESECNR4O8
9	137275000	137300000	137525000	137550000	844718	1094718	4DNESIE5R9HS
9	137290000	137295000	137405000	137410000	984718	1099718	4DNES1ZEJNRU
9	137290000	137295000	137525000	137530000	864718	1099718	4DNES1ZEJNRU
10	500000	510000	790000	800000	500000	790000	4DNES1ZEJNRU
10	500000	525000	675000	700000	500000	675000	4DNES1ZEJNRU
10	500000	525000	775000	800000	500000	775000	4DNESHFBC56P
10	500000	525000	775000	800000	500000	775000	4DNESIE5R9HS
10	580000	590000	800000	810000	580000	800000	4DNES1ZEJNRU
10	930000	940000	980000	990000	930000	980000	4DNESIE5R9HS
10	132650000	132660000	133240000	133250000	547423	1137423	4DNESIE5R9HS
10	132650000	132675000	133100000	133125000	672423	1122423	4DNES1ZEJNRU
10	132650000	132675000	133225000	133250000	547423	1122423	4DNES1ZEJNRU
10	133320000	133330000	133490000	133500000	297423	467423	4DNES1ZEJNRU
10	133420000	133425000	133570000	133575000	222423	372423	4DNES1ZEJNRU
10	133420000	133430000	133570000	133580000	217423	367423	4DNESIE5R9HS
10	133430000	133435000	133575000	133580000	217423	362423	4DNESECNR4O8
11	200000	210000	360000	370000	200000	360000	4DNESIE5R9HS
11	200000	210000	500000	510000	200000	500000	4DNESIE5R9HS
11	305000	310000	355000	360000	305000	355000	4DNESIE5R9HS
11	310000	315000	350000	355000	310000	350000	4DNES1ZEJNRU
11	550000	575000	750000	775000	550000	750000	4DNESIE5R9HS
11	660000	665000	735000	740000	660000	735000	4DNES1ZEJNRU
11	133920000	133930000	134140000	134150000	936623	1156623	4DNES1ZEJNRU
11	133925000	133950000	134125000	134150000	936623	1136623	4DNESECNR4O8
11	133925000	133950000	134125000	134150000	936623	1136623	4DNESIE5R9HS
11	134025000	134050000	134125000	134150000	936623	1036623	4DNESHFBC56P
11	134040000	134050000	134250000	134260000	826623	1036623	4DNES1ZEJNRU
11	134045000	134050000	134140000	134145000	941623	1036623	4DNESIE5R9HS
11	134050000	134055000	134140000	134145000	941623	1031623	4DNES1ZEJNRU
12	310000	320000	360000	370000	310000	360000	4DNES1ZEJNRU
12	440000	445000	545000	550000	440000	545000	4DNESECNR4O8
12	440000	445000	550000	555000	440000	550000	4DNES1ZEJNRU
12	450000	455000	550000	555000	450000	550000	4DNESIE5R9HS
12	500000	505000	535000	540000	500000	535000	4DNESIE5R9HS
12	550000	575000	925000	950000	550000	925000	4DNES1ZEJNRU
12	570000	575000	810000	815000	570000	810000	4DNES1ZEJNRU
12	570000	575000	810000	815000	570000	810000	4DNESIE5R9HS
12	575000	580000	750000	755000	575000	750000	4DNES1ZEJNRU
12	575000	580000	750000	755000	575000	750000	4DNESIE5R9HS
12	575000	600000	725000	750000	575000	725000	4DNESECNR4O8
12	575000	600000	800000	825000	575000	800000	4DNESECNR4O8
12	132150000	132155000	132415000	132420000	855310	1120310	4DNES1ZEJNRU
12	132150000	132175000	132625000	132650000	625310	1100310	4DNESECNR4O8
12	132410000	132420000	132610000	132620000	655310	855310	4DNESIE5R9HS
12	132415000	132420000	132565000	132570000	705310	855310	4DNESIE5R9HS
12	132415000	132420000	132615000	132620000	655310	855310	4DNES1ZEJNRU
13	112925000	112950000	113375000	113400000	964329	1414329	4DNESIE5R9HS
13	113270000	113280000	113390000	113400000	964329	1084329	4DNES1ZEJNRU
13	113820000	113830000	113920000	113930000	434329	534329	4DNESIE5R9HS
13	113860000	113870000	113910000	113920000	444329	494329	4DNESIE5R9HS
14	106260000	106270000	106560000	106570000	473719	773719	4DNES1ZEJNRU
14	106590000	106595000	106675000	106680000	363719	448719	4DNESECNR4O8
14	106690000	106695000	106740000	106745000	298719	348719	4DNES1ZEJNRU
14	106695000	106700000	106745000	106750000	293719	343719	4DNESECNR4O8
14	106710000	106715000	106760000	106765000	278719	328719	4DNES1ZEJNRU
14	106725000	106730000	106770000	106775000	268719	313719	4DNESECNR4O8
15	99780000	99785000	101790000	101795000	196190	2206190	4DNES1ZEJNRU
15	99790000	99800000	101760000	101770000	221190	2191190	4DNESECNR4O8
15	99800000	99810000	101750000	101760000	231190	2181190	4DNES1ZEJNRU
15	99800000	99810000	101750000	101760000	231190	2181190	4DNESIE5R9HS
15	100440000	100445000	101075000	101080000	911190	1546190	4DNES1ZEJNRU
15	100440000	100450000	101070000	101080000	911190	1541190	4DNESECNR4O8
15	100440000	100450000	101070000	101080000	911190	1541190	4DNESIE5R9HS
15	100600000	100625000	101250000	101275000	716190	1366190	4DNESIE5R9HS
15	100620000	100630000	101000000	101010000	981190	1361190	4DNESIE5R9HS
15	100625000	100650000	101000000	101025000	966190	1341190	4DNESECNR4O8
15	100630000	100640000	101260000	101270000	721190	1351190	4DNES1ZEJNRU
15	100635000	100640000	101000000	101005000	986190	1351190	4DNES1ZEJNRU
15	100700000	100725000	101250000	101275000	716190	1266190	4DNES1ZEJNRU
15	100880000	100890000	101260000	101270000	721190	1101190	4DNES1ZEJNRU
15	100900000	100925000	101250000	101275000	716190	1066190	4DNESIE5R9HS
15	100910000	100920000	101000000	101010000	981190	1071190	4DNESECNR4O8
15	100910000	100920000	101000000	101010000	981190	1071190	4DNESIE5R9HS
15	100915000	100920000	101005000	101010000	981190	1071190	4DNES1ZEJNRU
15	101015000	101020000	101255000	101260000	731190	971190	4DNES1ZEJNRU
15	101015000	101020000	101260000	101265000	726190	971190	4DNESIE5R9HS
15	101020000	101030000	101260000	101270000	721190	961190	4DNESECNR4O8
15	101090000	101095000	101255000	101260000	731190	896190	4DNES1ZEJNRU
15	101090000	101095000	101255000	101260000	731190	896190	4DNESIE5R9HS
15	101090000	101100000	101250000	101260000	731190	891190	4DNESECNR4O8
15	101210000	101215000	101245000	101250000	741190	776190	4DNES1ZEJNRU
15	101285000	101290000	101640000	101645000	346190	701190	4DNESECNR4O8
15	101290000	101295000	101640000	101645000	346190	696190	4DNES1ZEJNRU
15	101290000	101295000	101650000	101655000	336190	696190	4DNESIE5R9HS
15	101300000	101325000	101475000	101500000	491190	666190	4DNESIE5R9HS
16	105000	110000	180000	185000	105000	180000	4DNES1ZEJNRU
16	700000	710000	880000	890000	700000	880000	4DNES1ZEJNRU
16	710000	715000	785000	790000	710000	785000	4DNES1ZEJNRU
16	710000	715000	785000	790000	710000	785000	4DNESIE5R9HS
16	745000	750000	785000	790000	745000	785000	4DNESIE5R9HS
16	89310000	89320000	89500000	89510000	828346	1018346	4DNESIE5R9HS
16	89330000	89340000	89500000	89510000	828346	998346	4DNES1ZEJNRU
16	89440000	89445000	89475000	89480000	858346	893346	4DNESIE5R9HS
16	89570000	89575000	89640000	89645000	693346	763346	4DNES1ZEJNRU
16	89570000	89580000	89640000	89650000	688346	758346	4DNESIE5R9HS
16	89700000	89710000	89790000	89800000	538346	628346	4DNESIE5R9HS
17	715000	720000	985000	990000	715000	985000	4DNES1ZEJNRU
17	775000	800000	975000	1000000	775000	975000	4DNESECNR4O8
17	775000	800000	975000	1000000	775000	975000	4DNESHFBC56P
17	785000	790000	980000	985000	785000	980000	4DNES1ZEJNRU
17	790000	795000	980000	985000	790000	980000	4DNESIE5R9HS
17	870000	880000	970000	980000	870000	970000	4DNESIE5R9HS
17	82350000	82360000	82540000	82550000	707442	897442	4DNES1ZEJNRU
17	82350000	82375000	82525000	82550000	707442	882442	4DNESIE5R9HS
17	82350000	82375000	82550000	82575000	682442	882442	4DNESHFBC56P
17	82350000	82375000	82750000	82775000	482442	882442	4DNES1ZEJNRU
17	82350000	82375000	82750000	82775000	482442	882442	4DNESIE5R9HS
17	82650000	82660000	82750000	82760000	497442	597442	4DNESIE5R9HS
17	82650000	82675000	82750000	82775000	482442	582442	4DNESECNR4O8
17	82660000	82670000	82770000	82780000	477442	587442	4DNESIE5R9HS
17	82785000	82790000	82835000	82840000	417442	467442	4DNESIE5R9HS
17	82785000	82790000	82870000	82875000	382442	467442	4DNESIE5R9HS
17	82835000	82840000	82875000	82880000	377442	417442	4DNESIE5R9HS
18	270000	280000	820000	830000	270000	820000	4DNES1ZEJNRU
18	280000	290000	610000	620000	280000	610000	4DNES1ZEJNRU
18	600000	625000	825000	850000	600000	825000	4DNESIE5R9HS
18	620000	630000	830000	840000	620000	830000	4DNES1ZEJNRU
18	725000	750000	825000	850000	725000	825000	4DNESIE5R9HS
18	730000	735000	830000	835000	730000	830000	4DNES1ZEJNRU
18	860000	870000	960000	970000	860000	960000	4DNES1ZEJNRU
18	79370000	79380000	79530000	79540000	833286	993286	4DNES1ZEJNRU
18	79370000	79380000	79650000	79660000	713286	993286	4DNES1ZEJNRU
18	79375000	79400000	79625000	79650000	723286	973286	4DNESHFBC56P
19	580000	590000	730000	740000	580000	730000	4DNESIE5R9HS
19	590000	600000	730000	740000	590000	730000	4DNES1ZEJNRU
19	665000	670000	730000	735000	665000	730000	4DNES1ZEJNRU
19	665000	670000	730000	735000	665000	730000	4DNESIE5R9HS
19	750000	775000	975000	1000000	750000	975000	4DNESIE5R9HS
19	770000	775000	920000	925000	770000	920000	4DNESIE5R9HS
19	770000	780000	850000	860000	770000	850000	4DNESIE5R9HS
19	770000	780000	920000	930000	770000	920000	4DNESECNR4O8
19	770000	780000	980000	990000	770000	980000	4DNES1ZEJNRU
19	775000	780000	920000	925000	775000	920000	4DNES1ZEJNRU
19	855000	860000	995000	1000000	855000	995000	4DNES1ZEJNRU
19	920000	925000	980000	985000	920000	980000	4DNES1ZEJNRU
19	920000	925000	980000	985000	920000	980000	4DNESIE5R9HS
19	57730000	57740000	58150000	58160000	457617	877617	4DNES1ZEJNRU
19	57740000	57750000	58150000	58160000	457617	867617	4DNESIE5R9HS
19	57820000	57825000	57910000	57915000	702617	792617	4DNES1ZEJNRU
19	57835000	57840000	57875000	57880000	737617	777617	4DNES1ZEJNRU
19	58180000	58190000	58270000	58280000	337617	427617	4DNESIE5R9HS
20	210000	220000	330000	340000	210000	330000	4DNES1ZEJNRU
20	290000	295000	325000	330000	290000	325000	4DNES1ZEJNRU
20	350000	360000	470000	480000	350000	470000	4DNES1ZEJNRU
20	350000	360000	470000	480000	350000	470000	4DNESECNR4O8
20	350000	360000	470000	480000	350000	470000	4DNESIE5R9HS
20	350000	360000	650000	660000	350000	650000	4DNES1ZEJNRU
20	350000	360000	730000	740000	350000	730000	4DNES1ZEJNRU
20	355000	360000	425000	430000	355000	425000	4DNES1ZEJNRU
20	550000	575000	725000	750000	550000	725000	4DNESECNR4O8
20	560000	565000	645000	650000	560000	645000	4DNESIE5R9HS
20	560000	565000	735000	740000	560000	735000	4DNES1ZEJNRU
20	560000	565000	735000	740000	560000	735000	4DNESIE5R9HS
20	800000	825000	950000	975000	800000	950000	4DNESHFBC56P
20	815000	820000	950000	955000	815000	950000	4DNESECNR4O8
20	815000	820000	955000	960000	815000	955000	4DNES1ZEJNRU
20	815000	820000	955000	960000	815000	955000	4DNESIE5R9HS
20	820000	830000	870000	880000	820000	870000	4DNESECNR4O8
20	63530000	63540000	63860000	63870000	574168	904168	4DNES1ZEJNRU
20	63530000	63540000	63970000	63980000	464168	904168	4DNES1ZEJNRU
20	63530000	63540000	63970000	63980000	464168	904168	4DNESIE5R9HS
20	63700000	63710000	63860000	63870000	574168	734168	4DNES1ZEJNRU
20	63700000	63710000	63860000	63870000	574168	734168	4DNESIE5R9HS
20	63895000	63900000	63945000	63950000	494168	544168	4DNESIE5R9HS
21	45140000	45150000	45820000	45830000	879984	1559984	4DNES1ZEJNRU
21	45290000	45295000	45815000	45820000	889984	1414984	4DNES1ZEJNRU
21	45470000	45480000	45820000	45830000	879984	1229984	4DNES1ZEJNRU
21	45550000	45560000	45820000	45830000	879984	1149984	4DNESIE5R9HS
21	45550000	45560000	45920000	45930000	779984	1149984	4DNES1ZEJNRU
21	45550000	45575000	45900000	45925000	784984	1134984	4DNESECNR4O8
21	45555000	45560000	45815000	45820000	889984	1149984	4DNES1ZEJNRU
21	45950000	45975000	46100000	46125000	584984	734984	4DNESIE5R9HS
21	45970000	45975000	46090000	46095000	614984	734984	4DNES1ZEJNRU
22	49760000	49770000	49910000	49920000	898469	1048469	4DNESIE5R9HS
22	49760000	49770000	50030000	50040000	778469	1048469	4DNES1ZEJNRU
22	49760000	49770000	50030000	50040000	778469	1048469	4DNESIE5R9HS
22	49925000	49950000	50025000	50050000	768469	868469	4DNESECNR4O8
22	49925000	49950000	50200000	50225000	593469	868469	4DNESIE5R9HS
22	49930000	49935000	50030000	50035000	783469	883469	4DNES1ZEJNRU
22	49930000	49935000	50030000	50035000	783469	883469	4DNESIE5R9HS
22	49930000	49935000	50210000	50215000	603469	883469	4DNES1ZEJNRU
22	50145000	50150000	50210000	50215000	603469	668469	4DNESIE5R9HS
22	50270000	50275000	50325000	50330000	488469	543469	4DNES1ZEJNRU
22	50275000	50280000	50325000	50330000	488469	538469	4DNESIE5R9HS
X	154980000	154990000	155050000	155060000	980896	1050896	4DNESIE5R9HS
